# Supplementary material for: 1.63-billion-year-old multicellular eukaryotes from the Chuanlinggou Formation in North China
Source: Sci Adv. 2024 Jan 24;10(4):eadk3208. doi: 10.1126/sciadv.adk3208 (PMC10807817; doi:10.1126/sciadv.adk3208)
Supplement: Supplementary file 2 — Tables S5 [file sciadv.adk3208_table_s5.zip]

Archive with 1 entries (1 files):
- adk3208_Table_S5.xlsx
