# Supplementary material for: 1.63-billion-year-old multicellular eukaryotes from the Chuanlinggou Formation in North China
Source: Sci Adv. 2024 Jan 24;10(4):eadk3208. doi: 10.1126/sciadv.adk3208 (PMC10807817; doi:10.1126/sciadv.adk3208)
Supplement: Supplementary file 2 — Tables S5 [file sciadv.adk3208_table_s5.zip › adk3208_Table_S5.xlsx]

## Sheet: Sheet 1
References (106-271):
106	K. P. Schaal, A. A. Yassin, "Genus I. Actinomyces" in Bergey's Manual® of Systematic Bacteriology, Volume Five: The Actinobacteria, M. Goodfellow, P. Kämpfer, H.-J. Busse, M. E. Trujillo, H. Suzuki, W. LUDWIG, W. B. Whitman, Eds. (Springer, New York, ed. 2th, 2012), vol. 5, pp. 42-109.
107	M. E. Trujillo, M. Goodfellow, "Genus I. Actinopolyspora" in Bergey's Manual® of Systematic Bacteriology, Volume Five: The Actinobacteria, Part A, M. Goodfellow, P. Kämpfer, H.-J. Busse, M. E. Trujillo, K.-i. Suzuki, W. Ludwig, W. B. Whitman, Eds. (Springer, New York, 2012), vol. 5, pp. 163-170.
108	S. Donadio, L. Cavaletti, P. Monciardini, "Genus I. Catenulispora" in Bergey's Manual® of Systematic Bacteriology, Volume Five: The Actinobacteria, M. Goodfellow, P. Kämpfer, H.-J. Busse, M. E. Trujillo, H. Suzuki, W. LUDWIG, W. B. Whitman, Eds. (Springer, New York, ed. 2th, 2012), vol. 5, pp. 226-232.
109	S. Donadio, L. Cavaletti, P. Monciardini, "Genus I. Actinospica" in Bergey's Manual® of Systematic Bacteriology, Volume Five: The Actinobacteria, M. Goodfellow, P. Kämpfer, H.-J. Busse, M. E. Trujillo, H. Suzuki, W. LUDWIG, W. B. Whitman, Eds. (Springer, New York, ed. 2th, 2012), vol. 5, pp. 232-235.
110	A. L. Jones, M. Goodfellow, "Genus IV. Rhodococcus" in Bergey's Manual® of Systematic Bacteriology, Volume Five: The Actinobacteria, M. Goodfellow, P. Kämpfer, H.-J. Busse, M. E. Trujillo, H. Suzuki, W. LUDWIG, W. B. Whitman, Eds. (Springer, New York, ed. 2th, 2012), vol. 5, pp. 437-464.
111	P. Normand, D. R. Benson, "Genus I. Frankia" in Bergey's Manual® of Systematic Bacteriology, Volume Five: The Actinobacteria, M. Goodfellow, P. Kämpfer, H.-J. Busse, M. E. Trujillo, H. Suzuki, W. LUDWIG, W. B. Whitman, Eds. (Springer, New York, ed. 2th, 2012), vol. 5, pp. 512-520.
112	P. Normand, D. Berry, D. R. Benson, "Genus I. Acidothermus" in Bergey's Manual® of Systematic Bacteriology, Volume Five: The Actinobacteria, M. Goodfellow, P. Kämpfer, H.-J. Busse, M. E. Trujillo, H. Suzuki, W. LUDWIG, W. B. Whitman, Eds. (Springer, New York, ed. 2th, 2012), vol. 5, pp. 520-522.
113	P. Normand, D. R. Benson, "Genus I. Geodermatophilus" in Bergey's Manual® of Systematic Bacteriology, Volume Five: The Actinobacteria, M. Goodfellow, P. Kämpfer, H.-J. Busse, M. E. Trujillo, H. Suzuki, W. LUDWIG, W. B. Whitman, Eds. (Springer, New York, ed. 2th, 2012), vol. 5, pp. 528-531.
114	P. Normand, D. R. Benson, "Genus I. Sporichthya" in Bergey's Manual® of Systematic Bacteriology, Volume Five: The Actinobacteria, Part A, M. Goodfellow, P. Kämpfer, H.-J. Busse, M. E. Trujillo, K.-i. Suzuki, W. Ludwig, W. B. Whitman, Eds. (Springer, New York, 2012), vol. 5, pp. 544-546.
115	D. P. Labeda, "Genus I. Glycomyces" in Bergey's Manual® of Systematic Bacteriology, Volume Five: The Actinobacteria, M. Goodfellow, P. Kämpfer, H.-J. Busse, M. E. Trujillo, H. Suzuki, W. LUDWIG, W. B. Whitman, Eds. (Springer, New York, ed. 2th, 2012), vol. 5, pp. 547-553.
116	D. P. Labeda, "Genus II. Stackebrandtia" in Bergey's Manual® of Systematic Bacteriology, Volume Five: The Actinobacteria, Part A, M. Goodfellow, P. Kämpfer, H.-J. Busse, M. E. Trujillo, K.-i. Suzuki, W. Ludwig, W. B. Whitman, Eds. (Springer, New York, 2012), vol. 5, pp. 553-554.
117	X.-Y. Zhi, S.-K. Tang, W.-J. Li, "Genus I. Jiangella" in Bergey's Manual® of Systematic Bacteriology, Volume Five: The Actinobacteria, M. Goodfellow, P. Kämpfer, H.-J. Busse, M. E. Trujillo, H. Suzuki, W. LUDWIG, W. B. Whitman, Eds. (Springer, New York, ed. 2th, 2012), vol. 5, pp. 557-560.
118	S.-K. Tang, X.-Y. Zhi, W.-J. Li, "Genus II. Haloactinopolyspora" in Bergey's Manual® of Systematic Bacteriology, Volume Five: The Actinobacteria, Part A, M. Goodfellow, P. Kämpfer, H.-J. Busse, M. E. Trujillo, K.-i. Suzuki, W. Ludwig, W. B. Whitman, Eds. (Springer, New York, 2012), vol. 5, pp. 560-561.
119	E. Stackebrandt, P. Schumann, "Genus IV. Oerskovia" in Bergey's Manual® of Systematic Bacteriology, Volume Five: The Actinobacteria, M. Goodfellow, P. Kämpfer, H.-J. Busse, M. E. Trujillo, H. Suzuki, W. LUDWIG, W. B. Whitman, Eds. (Springer, New York, ed. 2th, 2012), vol. 5, pp. 713-717.
120	M. Maiwald, D. A. Relman, "Genus V. Tropheryma" in Bergey's Manual® of Systematic Bacteriology, Volume Five: The Actinobacteria, M. Goodfellow, P. Kämpfer, H.-J. Busse, M. E. Trujillo, H. Suzuki, W. LUDWIG, W. B. Whitman, Eds. (Springer, New York, ed. 2th, 2012), vol. 5, pp. 717-727.
121	E. Stackebrandt, "Genus I. Dermatophilus" in Bergey's Manual® of Systematic Bacteriology, Volume Five: The Actinobacteria, M. Goodfellow, P. Kämpfer, H.-J. Busse, M. E. Trujillo, H. Suzuki, W. LUDWIG, W. B. Whitman, Eds. (Springer, New York, ed. 2th, 2012), vol. 5, pp. 749-752.
122	I. Groth, "Genus I. Intrasporangium" in Bergey's Manual® of Systematic Bacteriology, Volume Five: The Actinobacteria, M. Goodfellow, P. Kämpfer, H.-J. Busse, M. E. Trujillo, H. Suzuki, W. LUDWIG, W. B. Whitman, Eds. (Springer, New York, ed. 2th, 2012), vol. 5, pp. 759-761.
123	T. E. Board, "Genus III. Humihabitans" in Bergey's Manual® of Systematic Bacteriology, Volume Five: The Actinobacteria, M. Goodfellow, P. Kämpfer, H.-J. Busse, M. E. Trujillo, H. Suzuki, W. LUDWIG, W. B. Whitman, Eds. (Springer, New York, ed. 2th, 2012), vol. 5, pp. 764-765.
124	V. N. Akimov, L. I. Evtushenko, "Genus IV. Agromyces" in Bergey's Manual® of Systematic Bacteriology, Volume Five: The Actinobacteria, M. Goodfellow, P. Kämpfer, H.-J. Busse, M. E. Trujillo, H. Suzuki, W. LUDWIG, W. B. Whitman, Eds. (Springer, New York, ed. 2th, 2012), vol. 5, pp. 862-877.
125	L. I. Evtushenko, "Genus XIII. Leifsonia" in Bergey's Manual® of Systematic Bacteriology, Volume Five: The Actinobacteria, M. Goodfellow, P. Kämpfer, H.-J. Busse, M. E. Trujillo, H. Suzuki, W. LUDWIG, W. B. Whitman, Eds. (Springer, New York, ed. 2th, 2012), vol. 5, pp. 907-923.
126	P. Schumann, E. Stackebrandt, "Genus I. Promicromonospora" in Bergey's Manual® of Systematic Bacteriology, Volume Five: The Actinobacteria, M. Goodfellow, P. Kämpfer, H.-J. Busse, M. E. Trujillo, H. Suzuki, W. LUDWIG, W. B. Whitman, Eds. (Springer, New York, ed. 2th, 2012), vol. 5, pp. 995-1002.
127	P. Schumann, E. Stackebrandt, "Genus II. Cellulosimicrobium" in Bergey's Manual® of Systematic Bacteriology, Volume Five: The Actinobacteria, M. Goodfellow, P. Kämpfer, H.-J. Busse, M. E. Trujillo, H. Suzuki, W. LUDWIG, W. B. Whitman, Eds. (Springer, New York, ed. 2th, 2012), vol. 5, pp. 1002-1006.
128	E. Stackebrandt, P. Schumann, "Genus III. Isoptericola" in Bergey's Manual® of Systematic Bacteriology, Volume Five: The Actinobacteria, M. Goodfellow, P. Kämpfer, H.-J. Busse, M. E. Trujillo, H. Suzuki, W. LUDWIG, W. B. Whitman, Eds. (Springer, New York, ed. 2th, 2012), vol. 5, pp. 1006-1010.
129	E. Stackebrandt, P. Schumann, "Genus IV. Myceligenerans" in Bergey's Manual® of Systematic Bacteriology, Volume Five: The Actinobacteria, M. Goodfellow, P. Kämpfer, H.-J. Busse, M. E. Trujillo, H. Suzuki, W. LUDWIG, W. B. Whitman, Eds. (Springer, New York, ed. 2th, 2012), vol. 5, pp. 1010-1012.
130	O. Genilloud, "Genus I. Micromonospora" in Bergey's Manual® of Systematic Bacteriology, Volume Five: The Actinobacteria, Part A, M. Goodfellow, P. Kämpfer, H.-J. Busse, M. E. Trujillo, K.-i. Suzuki, W. Ludwig, W. B. Whitman, Eds. (Springer, New York, 2012), vol. 5, pp. 1039-1057.
131	T. E. Board, "Genus II. Actinocatenispora" in Bergey's Manual® of Systematic Bacteriology, Volume Five: The Actinobacteria, M. Goodfellow, P. Kämpfer, H.-J. Busse, M. E. Trujillo, H. Suzuki, W. LUDWIG, W. B. Whitman, Eds. (Springer, New York, ed. 2th, 2012), vol. 5, pp. 1057-1058.
132	G. Vobis, J. Schäfer, P. Kämpfer, "Genus III. Actinoplanes" in Bergey's Manual® of Systematic Bacteriology, Volume Five: The Actinobacteria, M. Goodfellow, P. Kämpfer, H.-J. Busse, M. E. Trujillo, H. Suzuki, W. LUDWIG, W. B. Whitman, Eds. (Springer, New York, ed. 2th, 2012), vol. 5, pp. 1058-1088.
133	T. E. Board, "Genus IV. Asanoa" in Bergey's Manual® of Systematic Bacteriology, Volume Five: The Actinobacteria, M. Goodfellow, P. Kämpfer, H.-J. Busse, M. E. Trujillo, H. Suzuki, W. LUDWIG, W. B. Whitman, Eds. (Springer, New York, ed. 2th, 2012), vol. 5, pp. 1088-1090.
134	T. E. Board, "Genus VI. Catenuloplanes" in Bergey's Manual® of Systematic Bacteriology, Volume Five: The Actinobacteria, M. Goodfellow, P. Kämpfer, H.-J. Busse, M. E. Trujillo, H. Suzuki, W. LUDWIG, W. B. Whitman, Eds. (Springer, New York, ed. 2th, 2012), vol. 5, pp. 1092-1094.
135	T. Tamura, "Genus VII. Couchioplanes" in Bergey's Manual® of Systematic Bacteriology, Volume Five: The Actinobacteria, M. Goodfellow, P. Kämpfer, H.-J. Busse, M. E. Trujillo, H. Suzuki, W. LUDWIG, W. B. Whitman, Eds. (Springer, New York, ed. 2th, 2012), vol. 5, pp. 1094-1096.
136	G. Vobis, "Genus VIII. Dactylosporangium" in Bergey's Manual® of Systematic Bacteriology, Volume Five: The Actinobacteria, M. Goodfellow, P. Kämpfer, H.-J. Busse, M. E. Trujillo, H. Suzuki, W. LUDWIG, W. B. Whitman, Eds. (Springer, New York, ed. 2th, 2012), vol. 5, pp. 1096-1106.
137	S. Seshadri, "Genus IX. Krasilnikovia" in Bergey's Manual® of Systematic Bacteriology, Volume Five: The Actinobacteria, M. Goodfellow, P. Kämpfer, H.-J. Busse, M. E. Trujillo, H. Suzuki, W. LUDWIG, W. B. Whitman, Eds. (Springer, New York, ed. 2th, 2012), vol. 5, pp. 1106-1107.
138	Y. Takahashi, A. Mastsumoto, "Genus X. Longispora" in Bergey's Manual® of Systematic Bacteriology, Volume Five: The Actinobacteria, M. Goodfellow, P. Kämpfer, H.-J. Busse, M. E. Trujillo, H. Suzuki, W. LUDWIG, W. B. Whitman, Eds. (Springer, New York, ed. 2th, 2012), vol. 5, pp. 1107-1110.
139	T. E. Board, "Genus XI. Luedemannella" in Bergey's Manual® of Systematic Bacteriology, Volume Five: The Actinobacteria, M. Goodfellow, P. Kämpfer, H.-J. Busse, M. E. Trujillo, H. Suzuki, W. LUDWIG, W. B. Whitman, Eds. (Springer, New York, ed. 2th, 2012), vol. 5, pp. 1110-1111.
140	G. Vobis, P. Kämpfer, "Genus XII. Pilimelia" in Bergey's Manual® of Systematic Bacteriology, Volume Five: The Actinobacteria, M. Goodfellow, P. Kämpfer, H.-J. Busse, M. E. Trujillo, H. Suzuki, W. LUDWIG, W. B. Whitman, Eds. (Springer, New York, ed. 2th, 2012), vol. 5, pp. 1111-1117.
141	T. Tamura, "Genus XIII. Polymorphospora" in Bergey's Manual® of Systematic Bacteriology, Volume Five: The Actinobacteria, M. Goodfellow, P. Kämpfer, H.-J. Busse, M. E. Trujillo, H. Suzuki, W. LUDWIG, W. B. Whitman, Eds. (Springer, New York, ed. 2th, 2012), vol. 5, pp. 1117-1118.
142	P. R. Jensen, L. A. Maldonado, M. Goodfellow, "Genus XIV. Salinispora" in Bergey's Manual® of Systematic Bacteriology, Volume Five: The Actinobacteria, M. Goodfellow, P. Kämpfer, H.-J. Busse, M. E. Trujillo, H. Suzuki, W. LUDWIG, W. B. Whitman, Eds. (Springer, New York, ed. 2th, 2012), vol. 5, pp. 1118-1122.
143	T. Tamura, "Genus XV. Spirilliplanes" in Bergey's Manual® of Systematic Bacteriology, Volume Five: The Actinobacteria, M. Goodfellow, P. Kämpfer, H.-J. Busse, M. E. Trujillo, H. Suzuki, W. LUDWIG, W. B. Whitman, Eds. (Springer, New York, ed. 2th, 2012), vol. 5, pp. 1123-1124.
144	E. Stackebrandt, "Genus XVI. Verrucosispora" in Bergey's Manual® of Systematic Bacteriology, Volume Five: The Actinobacteria, M. Goodfellow, P. Kämpfer, H.-J. Busse, M. E. Trujillo, H. Suzuki, W. LUDWIG, W. B. Whitman, Eds. (Springer, New York, ed. 2th, 2012), vol. 5, pp. 1124-1127.
145	T. Tamura, "Genus XVII. Virgisporangium" in Bergey's Manual® of Systematic Bacteriology, Volume Five: The Actinobacteria, M. Goodfellow, P. Kämpfer, H.-J. Busse, M. E. Trujillo, H. Suzuki, W. LUDWIG, W. B. Whitman, Eds. (Springer, New York, ed. 2th, 2012), vol. 5, pp. 1127-1128.
146	L. I. Evtushenko, V. Krausova, "Genus IV. Kribbella" in Bergey's Manual® of Systematic Bacteriology, Volume Five: The Actinobacteria, Part A, M. Goodfellow, P. Kämpfer, H.-J. Busse, M. E. Trujillo, K.-i. Suzuki, W. Ludwig, W. B. Whitman, Eds. (Springer, New York, 2012), vol. 5, pp. 1268-1284.
147	Y. Huang, M. Goodfellow, "Genus I. Pseudonocardia" in Bergey's Manual® of Systematic Bacteriology, Volume Five: The Actinobacteria, Part A, M. Goodfellow, P. Kämpfer, H.-J. Busse, M. E. Trujillo, K.-i. Suzuki, W. Ludwig, W. B. Whitman, Eds. (Springer, New York, 2012), vol. 5, pp. 1305-1323.
148	T. Tamura, "Genus II. Actinoalloteichus" in Bergey's Manual® of Systematic Bacteriology, Volume Five: The Actinobacteria, M. Goodfellow, P. Kämpfer, H.-J. Busse, M. E. Trujillo, H. Suzuki, W. LUDWIG, W. B. Whitman, Eds. (Springer, New York, ed. 2th, 2012), vol. 5, pp. 1323-1325.
149	D. P. Labeda, "Genus III. Actinokineospora" in Bergey's Manual® of Systematic Bacteriology, Volume Five: The Actinobacteria, M. Goodfellow, P. Kämpfer, H.-J. Busse, M. E. Trujillo, H. Suzuki, W. LUDWIG, W. B. Whitman, Eds. (Springer, New York, ed. 2th, 2012), vol. 5, pp. 1325-1331.
150	D. P. Labeda, "Genus IV. Actinosynnema" in Bergey's Manual® of Systematic Bacteriology, Volume Five: The Actinobacteria, M. Goodfellow, P. Kämpfer, H.-J. Busse, M. E. Trujillo, H. Suzuki, W. LUDWIG, W. B. Whitman, Eds. (Springer, New York, ed. 2th, 2012), vol. 5, pp. 1331-1334.
151	G. Y. A. Tan, M. Goodfellow, "Genus V. Amycolatopsis" in Bergey's Manual® of Systematic Bacteriology, Volume Five: The Actinobacteria, M. Goodfellow, P. Kämpfer, H.-J. Busse, M. E. Trujillo, H. Suzuki, W. LUDWIG, W. B. Whitman, Eds. (Springer, New York, ed. 2th, 2012), vol. 5, pp. 1334-1359.
152	D. P. Labeda, "Genus II. Crossiella" in Bergey's Manual® of Systematic Bacteriology, Volume Five: The Actinobacteria, Part A, M. Goodfellow, P. Kämpfer, H.-J. Busse, M. E. Trujillo, K.-i. Suzuki, W. Ludwig, W. B. Whitman, Eds. (Springer, New York, 2012), vol. 5, pp. 1359-1363.
153	D. P. Labeda, "Genus VII. Goodfellowiella" in Bergey's Manual® of Systematic Bacteriology, Volume Five: The Actinobacteria, M. Goodfellow, P. Kämpfer, H.-J. Busse, M. E. Trujillo, H. Suzuki, W. LUDWIG, W. B. Whitman, Eds. (Springer, New York, ed. 2th, 2012), vol. 5, pp. 1363-1366.
154	D. P. Labeda, "Genus VIII. Kibdelosporangium" in Bergey's Manual® of Systematic Bacteriology, Volume Five: The Actinobacteria, Part A, M. Goodfellow, P. Kämpfer, H.-J. Busse, M. E. Trujillo, K.-i. Suzuki, W. Ludwig, W. B. Whitman, Eds. (Springer, New York, 2012), vol. 5, pp. 1366-1371.
155	D. P. Labeda, "Genus X. Lechevalieria" in Bergey's Manual® of Systematic Bacteriology, Volume Five: The Actinobacteria, M. Goodfellow, P. Kämpfer, H.-J. Busse, M. E. Trujillo, H. Suzuki, W. LUDWIG, W. B. Whitman, Eds. (Springer, New York, ed. 2th, 2012), vol. 5, pp. 1375-1379.
156	D. P. Labeda, "Genus XI. Lentzea" in Bergey's Manual® of Systematic Bacteriology, Volume Five: The Actinobacteria, M. Goodfellow, P. Kämpfer, H.-J. Busse, M. E. Trujillo, H. Suzuki, W. LUDWIG, W. B. Whitman, Eds. (Springer, New York, ed. 2th, 2012), vol. 5, pp. 1379-1384.
157	S. B. Kim, M. Goodfellow, "Genus XII. Prauserella" in Bergey's Manual® of Systematic Bacteriology, Volume Five: The Actinobacteria, M. Goodfellow, P. Kämpfer, H.-J. Busse, M. E. Trujillo, H. Suzuki, W. LUDWIG, W. B. Whitman, Eds. (Springer, New York, ed. 2th, 2012), vol. 5, pp. 1384-1390.
158	S. B. Kim, "Genus XIII. Saccharomonospora" in Bergey's Manual® of Systematic Bacteriology, Volume Five: The Actinobacteria, M. Goodfellow, P. Kämpfer, H.-J. Busse, M. E. Trujillo, H. Suzuki, W. LUDWIG, W. B. Whitman, Eds. (Springer, New York, ed. 2th, 2012), vol. 5, pp. 1390-1396.
159	S. B. Kim, M. Goodfellow, "Genus XIV. Saccharopolyspora" in Bergey's Manual® of Systematic Bacteriology, Volume Five: The Actinobacteria, M. Goodfellow, P. Kämpfer, H.-J. Busse, M. E. Trujillo, H. Suzuki, W. LUDWIG, W. B. Whitman, Eds. (Springer, New York, ed. 2th, 2012), vol. 5, pp. 1396-1415.
160	D. P. Labeda, "Genus XV. Saccharothrix" in Bergey's Manual® of Systematic Bacteriology, Volume Five: The Actinobacteria, M. Goodfellow, P. Kämpfer, H.-J. Busse, M. E. Trujillo, H. Suzuki, W. LUDWIG, W. B. Whitman, Eds. (Springer, New York, ed. 2th, 2012), vol. 5, pp. 1415-1419.
161	S. B. Kim, T. Tamura, "Genus XVI. Streptoalloteichus" in Bergey's Manual® of Systematic Bacteriology, Volume Five: The Actinobacteria, M. Goodfellow, P. Kämpfer, H.-J. Busse, M. E. Trujillo, H. Suzuki, W. LUDWIG, W. B. Whitman, Eds. (Springer, New York, ed. 2th, 2012), vol. 5, pp. 1419-1423.
162	D. P. Labeda, "Genus XVIII. Umezawaea" in Bergey's Manual® of Systematic Bacteriology, Volume Five: The Actinobacteria, M. Goodfellow, P. Kämpfer, H.-J. Busse, M. E. Trujillo, H. Suzuki, W. LUDWIG, W. B. Whitman, Eds. (Springer, New York, ed. 2th, 2012), vol. 5, pp. 1427-1429.
163	E. T. Quintana, M. Goodfellow, "Genus I. Streptosporangium" in Bergey's Manual® of Systematic Bacteriology, Volume Five: The Actinobacteria, M. Goodfellow, P. Kämpfer, H.-J. Busse, M. E. Trujillo, H. Suzuki, W. LUDWIG, W. B. Whitman, Eds. (Springer, New York, ed. 2th, 2012), vol. 5, pp. 1811-1825.
164	T. Tamura, "Genus II. Acrocarpospora" in Bergey's Manual® of Systematic Bacteriology, Volume Five: The Actinobacteria, M. Goodfellow, P. Kämpfer, H.-J. Busse, M. E. Trujillo, H. Suzuki, W. LUDWIG, W. B. Whitman, Eds. (Springer, New York, ed. 2th, 2012), vol. 5, pp. 1825-1827.
165	C. M. M. Franco, "Genus IV. Microbispora" in Bergey's Manual® of Systematic Bacteriology, Volume Five: The Actinobacteria, M. Goodfellow, P. Kämpfer, H.-J. Busse, M. E. Trujillo, H. Suzuki, W. LUDWIG, W. B. Whitman, Eds. (Springer, New York, ed. 2th, 2012), vol. 5, pp. 1831-1844.
166	M. E. Trujillo, M. Goodfellow, "Genus V. Microtetraspora" in Bergey's Manual® of Systematic Bacteriology, Volume Five: The Actinobacteria, M. Goodfellow, P. Kämpfer, H.-J. Busse, M. E. Trujillo, H. Suzuki, W. LUDWIG, W. B. Whitman, Eds. (Springer, New York, ed. 2th, 2012), vol. 5, pp. 1838-1844.
167	G. Vobis, N. Lodders, P. Kämpfer, "Genus VII. Planobispora" in Bergey's Manual® of Systematic Bacteriology, Volume Five: The Actinobacteria, M. Goodfellow, P. Kämpfer, H.-J. Busse, M. E. Trujillo, H. Suzuki, W. LUDWIG, W. B. Whitman, Eds. (Springer, New York, ed. 2th, 2012), vol. 5, pp. 1861-1866.
168	G. Vobis, N. Lodders, P. Kämpfer, "Genus VIII. Planomonospora" in Bergey's Manual® of Systematic Bacteriology, Volume Five: The Actinobacteria, M. Goodfellow, P. Kämpfer, H.-J. Busse, M. E. Trujillo, H. Suzuki, W. LUDWIG, W. B. Whitman, Eds. (Springer, New York, ed. 2th, 2012), vol. 5, pp. 1866-1873.
169	Z.-H. Liu, "Genus IX. Planotetraspora" in Bergey's Manual® of Systematic Bacteriology, Volume Five: The Actinobacteria, M. Goodfellow, P. Kämpfer, H.-J. Busse, M. E. Trujillo, H. Suzuki, W. LUDWIG, W. B. Whitman, Eds. (Springer, New York, ed. 2th, 2012), vol. 5, pp. 1873-1875.
170	M. E. Trujillo, L. Carro, M. Goodfellow, "Genus X. Sphaerisporangium" in Bergey's Manual® of Systematic Bacteriology, Volume Five: The Actinobacteria, M. Goodfellow, P. Kämpfer, H.-J. Busse, M. E. Trujillo, H. Suzuki, W. LUDWIG, W. B. Whitman, Eds. (Springer, New York, ed. 2th, 2012), vol. 5, pp. 1875-1880.
171	M. Goodfellow, "Genus XI. Thermopolyspora" in Bergey's Manual® of Systematic Bacteriology, Volume Five: The Actinobacteria, M. Goodfellow, P. Kämpfer, H.-J. Busse, M. E. Trujillo, H. Suzuki, W. LUDWIG, W. B. Whitman, Eds. (Springer, New York, ed. 2th, 2012), vol. 5, pp. 1880-1881.
172	W. N. Hozzein, M. E. Trujillo, "Genus I. Nocardiopsis" in Bergey's Manual® of Systematic Bacteriology, Volume Five: The Actinobacteria, M. Goodfellow, P. Kämpfer, H.-J. Busse, M. E. Trujillo, H. Suzuki, W. LUDWIG, W. B. Whitman, Eds. (Springer, New York, ed. 2th, 2012), vol. 5, pp. 1891-1907.
173	M. E. Trujillo, M. Goodfellow, "Genus II. Haloactinospora" in Bergey's Manual® of Systematic Bacteriology, Volume Five: The Actinobacteria, M. Goodfellow, P. Kämpfer, H.-J. Busse, M. E. Trujillo, H. Suzuki, W. LUDWIG, W. B. Whitman, Eds. (Springer, New York, ed. 2th, 2012), vol. 5, pp. 1907-1908.
174	X.-L. Cui, "Genus III. Streptomonospora" in Bergey's Manual® of Systematic Bacteriology, Volume Five: The Actinobacteria, M. Goodfellow, P. Kämpfer, H.-J. Busse, M. E. Trujillo, H. Suzuki, W. LUDWIG, W. B. Whitman, Eds. (Springer, New York, ed. 2th, 2012), vol. 5, pp. 1908-1914.
175	M. E. Trujillo, M. Goodfellow, "Genus IV. Thermobifida" in Bergey's Manual® of Systematic Bacteriology, Volume Five: The Actinobacteria, M. Goodfellow, P. Kämpfer, H.-J. Busse, M. E. Trujillo, H. Suzuki, W. LUDWIG, W. B. Whitman, Eds. (Springer, New York, ed. 2th, 2012), vol. 5, pp. 1914-1929.
176	M. E. Trujillo, M. Goodfellow, "Genus III. Actinomadura" in Bergey's Manual® of Systematic Bacteriology, Volume Five: The Actinobacteria, M. Goodfellow, P. Kämpfer, H.-J. Busse, M. E. Trujillo, H. Suzuki, W. LUDWIG, W. B. Whitman, Eds. (Springer, New York, ed. 2th, 2012), vol. 5, pp. 1940-1959.
177	M. Goodfellow, M. E. Trujillo, "Genus IV. Spirillospora" in Bergey's Manual® of Systematic Bacteriology, Volume Five: The Actinobacteria, M. Goodfellow, P. Kämpfer, H.-J. Busse, M. E. Trujillo, H. Suzuki, W. LUDWIG, W. B. Whitman, Eds. (Springer, New York, ed. 2th, 2012), vol. 5, pp. 1959-1967.
178	S. B. Kim, "Genus I. Thermobispora" in Bergey's Manual® of Systematic Bacteriology, Volume Five: The Actinobacteria, M. Goodfellow, P. Kämpfer, H.-J. Busse, M. E. Trujillo, H. Suzuki, W. LUDWIG, W. B. Whitman, Eds. (Springer, New York, ed. 2th, 2012), vol. 5, pp. 1967-1968.
179	P. Kämpfer, "Genus I. Streptomyces" in Bergey's Manual® of Systematic Bacteriology, Volume Five: The Actinobacteria, Part A, M. Goodfellow, P. Kämpfer, H.-J. Busse, M. E. Trujillo, K.-i. Suzuki, W. Ludwig, W. B. Whitman, Eds. (Springer, New York, 2012), vol. 5, pp. 1455-1767.
180	R. Huber, W. Eder, K. O. Stetter, "Genus IV. Thermocrinis" in Bergey's Manual® of Systematic Bacteriology, Volume One: The Archaea and the Deeply Branching and Phototrophic Bacteria, D. R. Boone, R. W. Castenholz, Eds. (Springer, New York, 2001), vol. 1, pp. 364-366.
181	S. L. Caldwell, Y. Liu, I. Ferrera, T. Beveridge, A.-L. Reysenbach, Thermocrinis minervae sp. nov., a hydrogen- and sulfur-oxidizing, thermophilic member of the Aquificales from a Costa Rican terrestrial hot spring. International Journal of Systematic and Evolutionary Microbiology 60, 338-343 (2010).
182	J. A. Dodsworth, J. C. Ong, A. J. Williams, A. C. Dohnalkova, B. P. Hedlund, Thermocrinis jamiesonii sp. nov., a thiosulfate-oxidizing, autotropic thermophile isolated from a geothermal spring. International Journal of Systematic and Evolutionary Microbiology 65, 4769-4775 (2015).
183	N. A. Logan, P. De Vos, "Genus I. Bacillus" in Bergey's Manual® of Systematic Bacteriology, Volume Three: The Firmicutes, P. De Vos, G. M. Garrity, D. Jones, N. R. Krieg, W. Ludwig, F. A. Rainey, K.-H. Schleifer, W. B. Whitman, Eds. (Springer, New York, ed. 2th, 2009), pp. 21-128.
184	A. Ericsson, C. E. Hagan, D. J. Davis, C. Franklin, Segmented filamentous bacteria: Commensal microbes with potential effects on research. American Association for Laboratory Animal Science 64, 90-98 (2014).
185	P. Hirsch, "Genus I. Toxothrix" in Bergey's Manual® of Systematic Bacteriology, Volume Four: The Bacteroidetes, Spirochaetes, Tenericutes (Mollicutes), Acidobacteria, Fibrobacteres, Fusobacteria, Dictyoglomi, Gemmatimonadetes, Lentisphaerae, Verrucomicrobia, Chlamydiae, and Planctomycetes, N. R. Krieg, J. T. Staley, D. R. Brown, B. P. Hedlund, B. J. Paster, N. L. Ward, W. Ludwig, W. B. Whitman, E…
186	A. Breitenstein, J. Wiegel, C. Haertig, N. Weiss, J. R. Andreesen, U. Lechner, Reclassification of Clostridium hydroxybenzoicum as Sedimentibacter hydroxybenzoicus gen. nov., comb. nov., and description of Sedimentibacter saalensis sp. nov. International Journal of Systematic and Evolutionary Microbiology 52, 801-807 (2002).
187	P. Kämpfer, "Genus III. Haliscomenobacter" in Bergey's Manual® of Systematic Bacteriology, Volume Four: The Bacteroidetes, Spirochaetes, Tenericutes (Mollicutes), Acidobacteria, Fibrobacteres, Fusobacteria, Dictyoglomi, Gemmatimonadetes, Lentisphaerae, Verrucomicrobia, Chlamydiae, and Planctomycetes, N. R. Krieg, J. T. Staley, D. R. Brown, B. P. Hedlund, B. J. Paster, N. L. Ward, W. Ludwig, W. B.…
188	R. A. Lewin, "Saprospira" in Bergey's Manual of Systematics of Archaea and Bacteria (2015), pp. 1-6.
189	K. Mori, K. Yamaguchi, Y. Sakiyama, T. Urabe, K.-i. Suzuki, Caldisericum exile gen. nov., sp. nov., an anaerobic, thermophilic, filamentous bacterium of a novel bacterial phylum, Caldiserica phyl. nov., originally called the candidate phylum OP5, and description of Caldisericaceae fam. nov., Caldisericales ord. nov. and Caldisericia classis nov. International Journal of Systematic and Evolutionar…
190	T. Yamada, Y. Sekiguchi, S. Hanada, H. Imachi, A. Ohashi, H. Harada, Y. Kamagata, Anaerolinea thermolimosa sp. nov., Levilinea saccharolytica gen. nov., sp. nov. and Leptolinea tardivitalis gen. nov., sp. nov., novel filamentous anaerobes, and description of the new classes Anaerolineae classis nov. and Caldilineae classis nov. in the bacterial phylum Chloroflexi. International Journal of Systema…
191	B. K. Pierson, R. W. Castenholz, "Genus I. Chloroflexus" in Bergey's Manual® of Systematic Bacteriology, Volume One: The Archaea and the Deeply Branching and Phototrophic Bacteria, D. R. Boone, R. W. Castenholz, Eds. (Springer, New York, ed. 2nd, 2001), vol. 1, pp. 429-437.
192	V. M. Gorlenko, B. K. Pierson, "Genus II. Chloronema" in Bergey's Manual® of Systematic Bacteriology, Volume One: The Archaea and the Deeply Branching and Phototrophic Bacteria, D. R. Boone, R. W. Castenholz, Eds. (Springer, New York, 2001), vol. 1, pp. 437-438.
193	B. K. Pierson, R. W. Castenholz, "Genus III. Heliothrix" in Bergey's Manual® of Systematic Bacteriology, Volume One: The Archaea and the Deeply Branching and Phototrophic Bacteria, D. R. Boone, R. W. Castenholz, Eds. (Springer, New York, ed. 2nd, 2001), vol. 1, pp. 438-440.
194	O. I. Keppen, V. M. Gorlenko, B. K. Pierson, "Genus IV. Oscillochloris" in Bergey's Manual® of Systematic Bacteriology, Volume One: The Archaea and the Deeply Branching and Phototrophic Bacteria, D. R. Boone, R. W. Castenholz, Eds. (Springer, New York, 2001), vol. 1, pp. 440-444.
195	S. Hanada, S. Takaichi, K. Matsuura, K. Nakamura, Roseiflexus castenholzii gen. nov., sp. nov., a thermophilic, filamentous, photosynthetic bacterium that lacks chlorosomes. International Journal of Systematic and Evolutionary Microbiology 52, 187-193 (2002).
196	J. G. Holt, R. A. Lewin, Herpetosiphon aurantiacus gen. et sp. n., a new filamentous gliding organism. Journal of Bacteriology 95, 2407-2408 (1968).
197	I. Trick, F. Lingens, Characterization of Herpetosiphon spec. — a gliding filamentous bacterium from bulking sludge. Applied Microbiology and Biotechnology 19, 191-198 (1984).
198	N. Lee, H. Reichenbach, "The Genus Herpetosiphon" in The Prokaryotes, Volume 7: Proteobacteria: Delta and Epsilon Subclasses, M. Dworkin, S. Falkow, E. Rosenberg, K.-H. Schleifer, E. Stackebrandt, Eds. (Springer, New York, 2006), vol. 7, pp. 854-877.
199	H. Kiss, M. Nett, N. Domin, K. Martin, J. A. Maresca, A. Copeland, A. Lapidus, S. Lucas, K. W. Berry, T. Glavina Del Rio, E. Dalin, H. Tice, S. Pitluck, P. Richardson, D. Bruce, L. Goodwin, C. Han, J. C. Detter, J. Schmutz, T. Brettin, M. Land, L. Hauser, N. C. Kyrpides, N. Ivanova, M. Göker, T. Woyke, H.-P. Klenk, D. A. Bryant, Complete genome sequence of the filamentous gliding predatory bacter…
200	X. Pan, H. Kage, K. Martin, M. Nett, Herpetosiphon gulosus sp. nov., a filamentous predatory bacterium isolated from sandy soil and Herpetosiphon giganteus sp. nov., nom. rev. International Journal of Systematic and Evolutionary Microbiology 67, 2476-2481 (2017).
201	R. W. Castenholz, R. Rippka, M. Herdman, "Form-genus IV. Geitlerinema" in Bergey's Manual® of Systematic Bacteriology, Volume One: The Archaea and the Deeply Branching and Phototrophic Bacteria, D. R. Boone, R. W. Castenholz, Eds. (Springer, New York, ed. 2nd, 2001), vol. 1, pp. 544.
202	P. Albertano, L. Kováčik, Is the genus Leptolyngbya (Cyanophyte) a homogeneous taxon? Algological Studies 75, 37-51 (1994).
203	R. W. Castenholz, R. Rippka, M. Herdman, A. Wilmotte, "Form-genus V. Leptolyngbya" in Bergey's Manual® of Systematic Bacteriology, Volume One: The Archaea and the Deeply Branching and Phototrophic Bacteria, D. R. Boone, R. W. Castenholz, Eds. (Springer, New York, ed. 2nd, 2001), vol. 1, pp. 544-546.
204	R. W. Castenholz, R. Rippka, M. Herdman, A. Wilmotte, "Form-genus VI. Limnothrix" in Bergey's Manual® of Systematic Bacteriology, Volume One: The Archaea and the Deeply Branching and Phototrophic Bacteria, D. R. Boone, R. W. Castenholz, Eds. (Springer, New York, ed. 2nd, 2001), vol. 1, pp. 546-547.
205	M. Zhu, G. Yu, X. Li, W. Tan, R. Li, Taxonomic and phylogenetic evaluation of Limnothrix strains (Oscillatoriales, Cyanobacteria) by adding Limnothrix planktonica strains isolated from central China. Hydrobiologia 698, 367-374 (2012).
206	R. W. Castenholz, R. Rippka, M. Herdman, "Form-genus VIII. Microcoleus" in Bergey's Manual® of Systematic Bacteriology, Volume One: The Archaea and the Deeply Branching and Phototrophic Bacteria, D. R. Boone, R. W. Castenholz, Eds. (Springer, New York, ed. 2nd, 2001), vol. 1, pp. 548-550.
207	R. W. Castenholz, R. Rippka, M. Herdman, A. Wilmotte, "Form-genus X. Planktothrix" in Bergey's Manual® of Systematic Bacteriology, Volume One: The Archaea and the Deeply Branching and Phototrophic Bacteria, D. R. Boone, R. W. Castenholz, Eds. (Springer, New York, ed. 2nd, 2001), vol. 1, pp. 553.
208	T. Burger-Wiersma, L. J. Stal, L. R. Mur, Prochlorthrix hollandica gen. nov. sp. nov., a filamentous oxygenic photoautotrophic procaryote containing chlorophylls a and b: Assignment to Prochlorotrichaceae fam. nov. and order Prochlorales Florenzano, Balloni, and Materassi 1986, with emendation of the ordinal description. International Journal of Systematic Bacteriology 39, 250-257 (1989).
209	R. W. Castenholz, R. Rippka, M. Herdman, "Form-genus XI. Proclorothrix" in Bergey's Manual® of Systematic Bacteriology, Volume One: The Archaea and the Deeply Branching and Phototrophic Bacteria, D. R. Boone, R. W. Castenholz, Eds. (Springer, New York, ed. 2nd, 2001), vol. 1, pp. 554.
210	R. W. Castenholz, R. Rippka, M. Herdman, A. Wilmotte, "Form-genus XII. Pseudanabaena" in Bergey's Manual® of Systematic Bacteriology, Volume One: The Archaea and the Deeply Branching and Phototrophic Bacteria, D. R. Boone, R. W. Castenholz, Eds. (Springer, New York, ed. 2nd, 2001), vol. 1, pp. 554-557.
211	R. W. Castenholz, R. Rippka, M. Herdman, "Form-genus XVII. Tychonema" in Bergey's Manual® of Systematic Bacteriology, Volume One: The Archaea and the Deeply Branching and Phototrophic Bacteria, D. R. Boone, R. W. Castenholz, Eds. (Springer, New York, ed. 2nd, 2001), vol. 1, pp. 561-562.
212	R. Rippka, R. W. Castenholz, I. Iteman, M. Herdman, "Form-genus I. Anabaena" in Bergey's Manual® of Systematic Bacteriology, Volume One: The Archaea and the Deeply Branching and Phototrophic Bacteria, D. R. Boone, R. W. Castenholz, Eds. (Springer, New York, ed. 2nd, 2001), vol. 1, pp. 566-568.
213	R. Rippka, R. W. Castenholz, I. Iteman, M. Herdman, "Form-genus I. Aphanizomenon" in Bergey's Manual® of Systematic Bacteriology, Volume One: The Archaea and the Deeply Branching and Phototrophic Bacteria, D. R. Boone, R. W. Castenholz, Eds. (Springer, New York, ed. 2nd, 2001), vol. 1, pp. 569-570.
214	J. Komárek, J. Komárková, Diversity of Aphanizomenon-like cyanobacteria. Czech Phycology 6, 1-32 (2006).
215	R. Rippka, R. W. Castenholz, M. Herdman, "Form-genus I. Calothrix" in Bergey's Manual® of Systematic Bacteriology, Volume One: The Archaea and the Deeply Branching and Phototrophic Bacteria, D. R. Boone, R. W. Castenholz, Eds. (Springer, New York, ed. 2nd, 2001), vol. 1, pp. 582-585.
216	R. Rippka, R. W. Castenholz, M. Herdman, "Form-genus I. Cylindrospermum" in Bergey's Manual® of Systematic Bacteriology, Volume One: The Archaea and the Deeply Branching and Phototrophic Bacteria, D. R. Boone, R. W. Castenholz, Eds. (Springer, New York, ed. 2nd, 2001), vol. 1, pp. 572-574.
217	Z. Shariatmadari, H. Riahi, A taxonomic study on soil taxa of Cylindrospermum Kützing ex Bornet & Flahault (Nostocaceae) in Iran. The Iranian Journal of Botany 18, 130-140 (2012).
218	R. Rippka, R. W. Castenholz, I. Iteman, M. Herdman, "Form-genus I. Nodularia" in Bergey's Manual® of Systematic Bacteriology, Volume One: The Archaea and the Deeply Branching and Phototrophic Bacteria, D. R. Boone, R. W. Castenholz, Eds. (Springer, New York, ed. 2nd, 2001), vol. 1, pp. 574-575.
219	J. Lehtimäki, C. Lyra, S. Suomalainen, P. Sundman, L. Rouhiainen, L. Paulin, M. Salkinoja-Salonen, K. Sivonen, Characterization of Nodularia strains, cyanobacteria from brackish waters, by genotypic and phenotypic methods. International Journal of Systematic and Evolutionary Microbiology 50, 1043-1053 (2000).
220	M. J. Laamanen, M. F. Gugger, J. M. Lehtimäki, K. Haukka, K. Sivonen, Diversity of toxic and nontoxic Nodularia isolates (cyanobacteria) and filaments from the Baltic Sea. Applied and Environmental Microbiology 67, 4638-4647 (2001).
221	C. J. S. Bolch, P. T. Orr, G. J. Jones, S. I. Blackburn, Genetic, morpholgical, and toxicological variation among Globally distributed strains of Nodularia (cyanobacteria). Journal of Phycology 35, 339-355 (1999).
222	M. Herdman, R. W. Castenholz, R. Rippka, "Form-genus VIII. Nostoc" in Bergey's Manual® of Systematic Bacteriology, Volume One: The Archaea and the Deeply Branching and Phototrophic Bacteria, D. R. Boone, R. W. Castenholz, Eds. (Springer, New York, ed. 2nd, 2001), vol. 1, pp. 575-580.
223	P. Rajaniemi, P. Hrouzek, K. Kaštovská, R. Willame, A. Rantala, L. Hoffmann, J. Komárek, K. Sivonen, Phylogenetic and morphological evaluation of the genera Anabaena, Aphanizomenon, Trichormus and Nostoc (Nostocales, Cyanobacteria). International Journal of Systematic and Evolutionary Microbiology 55, 11-26 (2005).
224	A. Aguilera, E. B. Gómez, J. Kaštovský, R. O. Echenique, G. L. Salerno, The polyphasic analysis of two native Raphidiopsis isolates supports the unification of the genera Raphidiopsis and Cylindrospermopsis (Nostocales, Cyanobacteria). Phycologia 57, 130-146 (2018).
225	M. Bohunická, N. Pietrasiak, J. R. Johansen, E. B. Gómez, T. Hauer, L. A. Gaysina, A. Lukešová, Roholtiella, gen. nov. (Nostocales, Cyanobacteria) — a tapering and branching cyanobacteria of the family Nostocaceae. Phytotaxa 197, 84 (2015).
226	J. Komárek, L. C. Sant´Anna, M. Bohunická, J. Mareš, S. G. Hentschke, J. Rigonato, F. M. Fiore, Phenotype diversity and phylogeny of selected Scytonema-species (Cyanoprokaryota) from SE Brazil. Fottea 13, 173-200 (2013).
227	R. W. Castenholz, M. Herdman, R. Rippka, "Form-genus IX. Scytonema" in Bergey's Manual® of Systematic Bacteriology, Volume One: The Archaea and the Deeply Branching and Phototrophic Bacteria, D. R. Boone, R. W. Castenholz, Eds. (Springer, New York, ed. 2nd, 2001), vol. 1, pp. 580-582.
228	M. Herdman, R. W. Castenholz, R. Rippka, "Form-genus III. Tolypothrix" in Bergey's Manual® of Systematic Bacteriology, Volume One: The Archaea and the Deeply Branching and Phototrophic Bacteria, D. R. Boone, R. W. Castenholz, Eds. (Springer, New York, ed. 2nd, 2001), vol. 1, pp. 587-589.
229	E. Berrendero, E. Perona, P. Mateo, Phenotypic variability and phylogenetic relationships of the genera Tolypothrix and Calothrix (Nostocales, Cyanobacteria) from running water. International Journal of Systematic and Evolutionary Microbiology 61, 3039-3051 (2011).
230	S. B. Wilde, J. R. Johansen, H. D. Wilde, P. Jiang, B. Bartelme, R. S. Haynie, Aetokthonos hydrillicola gen. et sp. nov.: Epiphytic cyanobacteria on invasive aquatic plants implicated in Avian Vacuolar Myelinopathy. Phytotaxa 181, 243-260 (2014).
231	J. Alcorta, P. Vergara-Barros, L. A. Antonaru, M. E. Alcamán-Arias, D. J. Nürnberg, B. Díez, Fischerella thermalis: A model organism to study thermophilic diazotrophy, photosynthesis and multicellularity in cyanobacteria. Extremophiles 23, 635-647 (2019).
232	V. Lamprinou, M. Hernández-Mariné, T. Canals, K. Kormas, A. Economou-Amilli, A. Pantazidou, Morphology and molecular evaluation of Iphinoe spelaeobios gen. nov., sp. nov. and Loriellopsis cavernicola gen. nov., sp. nov., two stigonematalean cyanobacteria from Greek and Spanish caves. International Journal of Systematic and Evolutionary Microbiology 61, 2907-2915 (2011).
233	J. L. Moreno, M. Aboal, L. Monteagudo, On the presence of Nostochopsis lobata Wood ex Bornet et Flahault in Spain: morphological, ecological and biogeographical aspects. Nova Hedwigia 95, 373 (2012).
234	Y. Bhâradwâja, A new species of Nostochopsis (Nostochopsis radians sp. nov.). The New Phytologist 33, 1-7 (1934).
235	C. L. Sant’Anna, J. Kaštovský, G. S. Hentschke, J. Komárek, Phenotypic studies on terrestrial stigonematacean Cyanobacteria from the Atlantic Rainforest, Sao Paulo State, Brazil. Phytotaxa 89, 1-23 (2013).
236	N. Keshari, S. K. Das, S. P. Adhikary, Stigonema tagorum sp. nov. (Stigonemataceae, Cyanoprokaryota) from a Stone Monument of Santiniketan, West Bengal, India (2016, 2016).
237	A. Chadha, D. C. Pandey, Observations on a new species of Symphyonemopsis Tiwari & Mitra, viz. S. pantii n. sp. (Cyanophyta, Stigonematales). Hydrobiologia 77, 209-215 (1981).
238	P. Jung, P. M. D’Agostino, B. Büdel, M. Lakatos, Symphyonema bifilamentata sp. nov., the right Fischerella ambigua 108b: Half a decade of research on taxonomy and bioactive compounds in New Light. Microorganisms 9, 745 (2021).
239	P. Singh, N. Dubey, S. N. Bagchi, Westiellopsis ramosa sp. nov., intensely branched species of Westiellopsis (cyanobacteria) from a freshwater habitat of Jabalpur, Madhya Pradesh, India. Plant Systematics and Evolution 303, 1239-1249 (2017).
240	M.-Y. Chen, G.-H. Lin, Y.-T. Lin, S.-S. Tsay, Meiothermus taiwanensis sp. nov., a novel filamentous, thermophilic species isolated in Taiwan. International Journal of Systematic and Evolutionary Microbiology 52, 1647-1654 (2002).
241	T. D. Brock, H. Freeze, Thermus aquaticus gen. n. and sp. n., a nonsporulating extreme thermophile. Journal of Bacteriology 98, 289-297 (1969).
242	T. Saiki, Y. Kovayashi, K. Kawagoe, T. Beppu, Dictyoglomus thermophilum gen. nov., sp. nov., a chemoorganotrophic, anaerobic, thermophilic bacterium. International Journal of Systematic and Evolutionary Microbiology 35, 253-259 (1985).
243	T. R. Thomsen, L. L. Blackall, M. A. de Muro, J. L. Nielsen, P. H. Nielsen, Meganema perideroedes gen. nov., sp. nov., a filamentous alphaproteobacterium from activated sludge. International Journal of Systematic and Evolutionary Microbiology 56, 1865-1868 (2006).
244	D. Y. Sorokin, T. P. Tourova, E. M. Spiridonova, F. A. Rainey, G. Muyzer, Thioclava pacifica gen. nov., sp. nov., a novel facultatively autotrophic, marine, sulfur-oxidizing bacterium from a near-shore sulfidic hydrothermal area. International Journal of Systematic and Evolutionary Microbiology 55, 1069-1075 (2005).
245	S. Spring, P. Kämpfer, "Genus Incertae Sedis XIII. Leptothrix" in Bergey's Manual® of Systematic Bacteriology, Volume Two: The Proteobacteria, Part C: The Alpha-, Beta-, Delta-, and Epsilonproteobacteria, D. J. Brenner, N. R. Krieg, J. T. Staley, Eds. (Springer, New York, 2005), vol. 2, pp. 740-746.
246	W. L. Van Veen, E. G. Mulder, M. H. Deinema, The Sphaerotilus-Leptothrix group of bacteria. Microbiol Rev 42, 329-356 (1978).
247	P. Kämpfer, S. Spring, "Genus Incertae Sedis XVI. Sphaerotilus" in Bergey's Manual® of Systematic Bacteriology, Volume Two: The Proteobacteria, Part C: The Alpha-, Beta-, Delta-, and Epsilonproteobacteria, D. J. Brenner, N. R. Krieg, J. T. Staley, Eds. (Springer, New York, 2005), vol. 2, pp. 750-755.
248	W. R. Strohl, T. M. Schmidt, N. H. Lawry, M. J. Mezzino, J. M. Larkin, Characterization of Vitreoscilla beggiatoides and Vitreoscilla filiformis sp. nov., nom. rev., and comparison with Vitreoscilla stercoraria and Beggiatoa alba. International Journal of Systematic and Evolutionary Microbiology 36, 302-313 (1986).
249	F. Widdel, G.-W. Kohring, F. Mayer, Studies on dissimilatory sulfate-reducing bacteria that decompose fatty acids. Archives of Microbiology 134, 286-294 (1983).
250	D. Trojan, L. Schreiber, J. T. Bjerg, A. Bøggild, T. Yang, K. U. Kjeldsen, A. Schramm, A taxonomic framework for cable bacteria and proposal of the candidate genera Electrothrix and Electronema. Systematic and Applied Microbiology 39, 297-306 (2016).
251	V. Salman, R. Amann, A.-C. Girnth, L. Polerecky, J. V. Bailey, S. Høgslund, G. Jessen, S. Pantoja, H. N. Schulz-Vogt, A single-cell sequencing approach to the classification of large, vacuolated sulfur bacteria. Systematic and Applied Microbiology 34, 243-259 (2011).
252	J. A. Bland, T. Brock, "Genus IV. Leucothrix" in Bergey's Manual® of Systematic Bacteriology, Volume Two: The Proteobacteria, Part B: The Gammaproteobacteria, D. J. Brenner, N. R. Krieg, J. T. Staley, Eds. (Springer, New York, 2005), vol. 2, pp. 162-168.
253	T. D. Brock, "The Genus Leucothrix" in The Prokaryotes, Volume 6: Proteobacteria: Gamma Subclass, M. Dworkin, S. Falkow, E. Rosenberg, K.-H. Schleifer, E. Stackebrandt, Eds. (Springer, New York, 2006), vol. 6, pp. 931-938.
254	H. N. Schulz, B. B. Jørgensen, Big bacteria. Annual Review of Microbiology 55, 105-137 (2001).
255	J. M. Larkin, M. C. Henk, S. D. Burton, Occurrence of a Thiothrix sp. attached to mayfly larvae and presence of parasitic bacteria in the Thiothrix sp. Applied and Environmental Microbiology 56, 357-361 (1990).
256	J. M. Larkin, D. L. Shinabarger, Characterization of Thiothrix nivea. International Journal of Systematic and Evolutionary Microbiology 33, 841-846 (1983).
257	S. Aruga, Y. Kamagata, T. Kohno, S. Hanada, K. Nakamura, T. Kanagawa, Characterization of filamentous Eikelboom type 021N bacteria and description of Thiothrix disciformis sp. nov. and Thiothrix flexilis sp. nov. International Journal of Systematic and Evolutionary Microbiology 52, 1309-1316 (2002).
258	R. F. Unz, I. M. Head, "Genus I. Thiothrix" in Bergey's Manual® of Systematic Bacteriology, Volume Two: The Proteobacteria, Part B: The Gammaproteobacteria, D. J. Brenner, N. R. Krieg, J. T. Staley, Eds. (Springer, New York, 2005), vol. 2, pp. 131-142.
259	R. Boden, K. M. Scott, Evaluation of the genus Thiothrix Winogradsky 1888 (Approved Lists 1980) emend. Aruga et al. 2002: Reclassification of Thiothrix disciformis to Thiolinea disciformis gen. nov., comb. nov., and of Thiothrix flexilis to Thiofilum flexile gen. nov., comb. nov., with emended description of Thiothrix. International Journal of Systematic and Evolutionary Microbiology 68, 2226-223…
260	H. Völker, R. Schweisfurth, P. Hirsch, Morphology and ultrastructure of Crenothrix polyspora Cohn. Journal of Bacteriology 131, 306-313 (1977).
261	K. Stoecker, B. Bendinger, B. Schöning, P. H. Nielsen, J. L. Nielsen, C. Baranyi, E. R. Toenshoff, H. Daims, M. Wagner, Cohn’s Crenothrix is a filamentous methane oxidizer with an unusual methane monooxygenase. Proceedings of the National Academy of Sciences 103, 2363-2367 (2006).
262	K. Oswald, J. S. Graf, S. Littmann, D. Tienken, A. Brand, B. Wehrli, M. Albertsen, H. Daims, M. Wagner, M. M. M. Kuypers, C. J. Schubert, J. Milucka, Crenothrix are major methane consumers in stratified lakes. The ISME Journal 11, 2124-2140 (2017).
263	M. E. Davey, B. J. MacGregor, D. A. Stahl, "Genus III. Geotoga" in Bergey's Manual® of Systematic Bacteriology, Volume One: The Archaea and the Deeply Branching and Phototrophic Bacteria, D. R. Boone, R. W. Castenholz, Eds. (Springer, New York, 2001), vol. 1, pp. 377-381.
264	M. E. Davey, B. J. MacGregor, D. A. Stahl, "Genus IV. Petrotoga" in Bergey's Manual® of Systematic Bacteriology, Volume One: The Archaea and the Deeply Branching and Phototrophic Bacteria, D. R. Boone, R. W. Castenholz, Eds. (Springer, New York, 2001), vol. 1, pp. 382-385.
265	R. Huber, K. O. Stetter, "Genus V. Thermosipho" in Bergey's Manual® of Systematic Bacteriology, Volume One: The Archaea and the Deeply Branching and Phototrophic Bacteria, D. R. Boone, R. W. Castenholz, Eds. (Springer, New York, 2001), vol. 1, pp. 385-387.
266	D. R. Boone, "Genus I. Methanobacterium" in Bergey's Manual® of Systematic Bacteriology, Volume One: The Archaea and the Deeply Branching and Phototrophic Bacteria, D. R. Boone, R. W. Castenholz, Eds. (Springer, New York, 2001), vol. 1, pp. 215-218.
267	T. Miller, "Genus II. Methanobrevibacter" in Bergey's Manual® of Systematic Bacteriology, Volume One: The Archaea and the Deeply Branching and Phototrophic Bacteria, D. R. Boone, R. W. Castenholz, Eds. (Springer, New York, 2001), vol. 1, pp. 218-226.
268	H. Imachi, S. Sakai, Y. Sekiguchi, S. Hanada, Y. Kamagata, A. Ohashi, H. Harada, Methanolinea tarda gen. nov., sp. nov., a methane-producing archaeon isolated from a methanogenic digester sludge. International Journal of Systematic and Evolutionary Microbiology 58, 294-301 (2008).
269	K. O. Stetter, "Methanothermus" in Bergey's Manual of Systematics of Archaea and Bacteria, W. B. Whitman, Ed. (Springer, 2015), pp. 1-4.
270	B. Ollivier, "Genus incertae sedis I. Methanocalculus" in Bergey's Manual® of Systematic Bacteriology, Volume One: The Archaea and the Deeply Branching and Phototrophic Bacteria, D. R. Boone, R. W. Castenholz, Eds. (Springer, New York, 2001), vol. 1, pp. 267.
271	G. B. Patel, "Genus I. Methanosaeta" in Bergey's Manual® of Systematic Bacteriology, Volume One: The Archaea and the Deeply Branching and Phototrophic Bacteria, D. R. Boone, R. W. Castenholz, Eds. (Springer, New York, 2001), vol. 1, pp. 289-294.
