# Supplementary material for: 1.63-billion-year-old multicellular eukaryotes from the Chuanlinggou Formation in North China
Source: Sci Adv. 2024 Jan 24;10(4):eadk3208. doi: 10.1126/sciadv.adk3208 (PMC10807817; doi:10.1126/sciadv.adk3208)
Supplement: Supplementary file 3 — Data S1 to S3 [file sciadv.adk3208_data_s1_to_s3.zip]

Archive with 3 entries (3 files):
- adk3208_data_s1.xlsx
- adk3208_data_s2.xlsx
- adk3208_data_s3.xlsx
