# Supplementary material for: 1.63-billion-year-old multicellular eukaryotes from the Chuanlinggou Formation in North China
Source: Sci Adv. 2024 Jan 24;10(4):eadk3208. doi: 10.1126/sciadv.adk3208 (PMC10807817; doi:10.1126/sciadv.adk3208)
Supplement: Supplementary file 3 — Data S1 to S3 [file sciadv.adk3208_data_s1_to_s3.zip › adk3208_data_s1.xlsx]

## Sheet: Qingshania magnifica
Specimen no.	Cell no.	Cell width (μm)	Cell length (μm)	Cell width/length ratio	Width/widthmin	Length/lengthmin
W001-04-032	cell 1	69.71	53.27	1.30862
	cell 2	72.53	62.63	1.15807	1.04045	1.17571
W001-05-004	cell 1	92.07	175.87	0.523512	1.29457	2.9224
	cell 2	77.43	100.36	0.771523	1.08872	1.66766
	cell 3	71.12	60.18	1.18179
W005-02-008	cell 1	44.99	34.05	1.32129		1.12674
	cell 2	51.26	30.22	1.69623	1.13936
	cell 3	uncertain	38.72			1.28127
W005-08-011	cell 1	72.22	113.41	0.636805		1.00256
	cell 2	78.99	113.12	0.698285	1.09374
W005-08-031	cell 1	39.79	61.29	0.649209
	cell 2	58.82	uncertain		1.47826
W008-03-009	cell 1	64.29	54.42	1.18137
W017-03-011	cell 1	51.86	uncertain
	cell 2	57.11	71.69	0.796624	1.10123
	cell 3	59.71	uncertain		1.15137
W024-04-031	cell 1	29.29	uncertain
	cell 2	38.14	14.87	2.5649	1.30215
	cell 3	37.15	23.73	1.56553	1.26835	1.59583
	cell 4	37.1	29.28	1.26708	1.26664	1.96907
W081-09-008	cell 1	47.57	58.75	0.809702
W92.5-04-008	cell 1	uncertain	53.35			1.01368
	cell 2	uncertain	52.63
W101-06-002	cell 1	42.37	71.47	0.592836		1.25938
	cell 2	43.49	56.75	0.766344	1.02643
W101-07-002	cell 1	42.09	44.02	0.956156
W101-10-009	cell 1	117.03	123.88	0.944705
W101-12-018	cell 1	37.64	79.11	0.475793
W101-13-025	cell 1	76.34	55.87	1.36639
W105-02-006	cell 1	70.96	48.02	1.47772		1.18832
	cell 2	74.89	40.41	1.85325	1.05538
	cell 3	74.07	uncertain		1.04383
W101-03-003	cell 1	47.79	39.11	1.22194		1.31861
	cell 2	uncertain	48.84			1.64666
	cell 3	uncertain	29.66
W101-05-002	cell 1	uncertain	45.43
	cell 2	69.15	53.18	1.3003		1.17059
	cell 3	uncertain	56.34			1.24015
W105-05-011	cell 1	uncertain	57.56
	cell 2	uncertain	65.67			1.1409
W105-07-001	cell 1	54.43	60.79	0.895378	1.0683	1.05282
	cell 2	50.95	57.74	0.882404
W105QIN-002	cell 1	29.24	32.16	0.909204	1.01953
	cell 2	28.68	48.62	0.589881		1.51182
	cell 3	30.74	40.03	0.767924	1.07183	1.24471
W105QIN-003	cell 1	52.42	42.74	1.22649		1.25227
	cell 2	59.22	36.43	1.62558	1.12972	1.06739
	cell 3	63.7	56.59	1.12564	1.21519	1.65807
	cell 4	62.6	37.33	1.67694	1.1942	1.09376
	cell 5	57.18	36.43	1.56959	1.09081	1.06739
	cell 6	52.78	34.13	1.54644	1.00687
W111-02-015	cell 1	58.61	65.98	0.888299	1.0453	1.0982
	cell 2	uncertain	67.9			1.13016
	cell 3	56.07	60.08	0.933256
W111-08-003	cell 1	90.9	105.58	0.860959
W111-14-004	cell 1	71.51	44.92	1.59194
	cell 2	79.37	uncertain		1.10991
W111-14-006	cell 1	56.07	58.67	0.955684		1.16178
	cell 2	uncertain	75.54			1.49584
	cell 3	uncertain	50.5
	cell 4	57.3	58.02	0.98759	1.02194	1.14891
W111-16-016	cell 1	65.96	uncertain		1.01979
	cell 2	66.5	38.67	1.71968	1.02814
	cell 3	64.68	uncertain
W111-17-009	cell 1	93	40	2.325
W120-01-006	cell 1	70.08	57.72	1.21414
W120-01-007	cell 1	54.56	46.06	1.18454	1.01488
	cell 2	53.76	40.76	1.31894
	cell 3	62.56	uncertain		1.16369
W120-01-022	cell 1	43.66	56.4	0.774113	1.15228	1.22052
	cell 2	47.63	46.21	1.03073	1.25706
	cell 3	37.89	uncertain
	cell 4	42.15	55.89	0.75416	1.11243	1.20948
W120-03-034	cell 1	46.21	44.73	1.03309
W120-04-022	cell 1	59.25	67.1	0.88301	1.13441	2.20796
	cell 2	59.15	30.39	1.94636	1.13249
	cell 3	52.23	uncertain
W120-04-031	cell 1	75.59	83.94	0.900524		1.22059
	cell 2	77.62	68.77	1.12869	1.02686
W120-06-015	cell 1	42.12	62.26	0.676518		1.2336
	cell 2	64.04	50.47	1.26887	1.52042
	cell 3	80.36	uncertain		1.90788
W120-07-016	cell 1	52.17	uncertain
	cell 2	66.02	uncertain		1.26548
W120-09-016	cell 1	86.44	40.76	2.12071
	cell 2	93.33	50.9	1.8336	1.07971	1.24877
	cell 3	102.35	42.19	2.42593	1.09665	1.03508
	cell 4	103.39	63.92	1.61749	1.01016	1.5682
W120-11-006	cell 1	21.17	uncertain		1.07735
	cell 2	uncertain	37.83			1.74815
	cell 3	uncertain	33.33			1.5402
	cell 4	uncertain	21.64
	cell 5	uncertain	36.12			1.66913
	cell 6	19.65	38.13	0.515342		1.76201
W120-11-012	cell 1	75	uncertain
	cell 2	75	58.09	1.2911	1
	cell 3	80.17	uncertain		1.06893
W126-08-001	cell 1	41.84	66.93	0.625131
W126-15-008	cell 1	62.08	25.18	2.46545	1.12342
	cell 2	56.55	42.32	1.33625	1.02334	1.6807
	cell 3	57.18	36.48	1.56743	1.03474	1.44877
	cell 4	55.57	58.53	0.949428	1.00561	2.32446
	cell 5	55.26	38.41	1.43869		1.52542
W126QIN-001	cell 1	45.75	65.66	0.696771	1.0325
	cell 2	50.9	uncertain		1.14872
	cell 3	44.31	uncertain
W126QIN-003	cell 1	103.75	uncertain
	cell 2	110.89	uncertain		1.06882
	cell 3	129.53	uncertain		1.24848
W126QIN-004	cell 1	51.21	uncertain
	cell 2	75.94	uncertain		1.48291
W126QIN-005	cell 1	74.45	70.97	1.04903
W126QIN-007	cell 1	69.69	49.59	1.40532
	cell 2	67.61	uncertain
W134-07-014	cell 1	58.98	38.88	1.51698
	cell 2	65.4	uncertain		1.10885
W134-08-004	cell 1	20.24	uncertain
	cell 2	25.38	uncertain		1.25395
	cell 3	33.49	uncertain		1.65464
	cell 4	36.47	uncertain		1.80188
W134-12-010	cell 1	92.09	82.34	1.11841
W134-15-008	cell 1	83.47	31.28	2.66848	1.09225	1.07602
	cell 2	76.42	29.07	2.62883
	cell 3	78.94	30.92	2.55304	1.03298	1.06364
W134-31-007	cell 1	86.03	53.53	1.60714	1.02089
	cell 2	84.27	64.98	1.29686		1.2139
	cell 3	90.21	64.88	1.39041	1.07049	1.21203
W144-09-001	cell 1	75.66	uncertain
	cell 2	80.5	uncertain		1.06397
W144QIN-001	cell 1	60.01	53.74	1.11667		1.2222
	cell 2	67.3	43.97	1.53059	1.12148
	cell 3	84.08	58.85	1.42872	1.4011	1.33841
	cell 4	101.2	63.11	1.60355	1.68639	1.4353
	cell 5	117.48	61.15	1.92118	1.95767	1.39072
	cell 6	112.77	54.36	2.0745	1.87919	1.2363
	cell 7	100.42	60.97	1.64704	1.67339	1.38663
W144QIN-002	cell 1	55.65	43.04	1.29298	1.16545	1.37157
	cell 2	47.75	31.38	1.52167
W144QIN-003	cell 1	84.08	uncertain		1.32576
	cell 2	63.42	uncertain
W144QIN-006	cell 1	55.01	52.06	1.05667		2.15837
	cell 2	uncertain	46.71			1.93657
	cell 3	uncertain	24.12
W144QIN-007	cell 1	182.53	102.35	1.78339	1.02063
	cell 2	178.84	uncertain
W144QIN-008	cell 1	64.53	34.57	1.86665
	cell 2	71.41	34.73	2.05615	1.10662	1.00463
	cell 3	72.82	61.87	1.17698	1.12847	1.7897
	cell 4	70.15	53.6	1.30877	1.08709	1.55048
W144QIN-009	cell 1	50.07	47.53	1.05344
	cell 2	58.67	uncertain		1.17176
	cell 3	54.42	45.52	1.19552	1.08688
W144QIN-011	cell 1	uncertain	74.5			1.02448
	cell 2	uncertain	72.72
W144QIN-014	cell 1	67.35	36.72	1.83415
	cell 2	75.18	63.76	1.17911	1.11626	1.73638
	cell 3	79.59	64.16	1.24049	1.18174	1.74728
W144QIN-016	cell 1	47.3	42.19	1.12112	1.03842
	cell 2	45.55	57.09	0.797863		1.35316
	cell 3	51.37	52.01	0.987695	1.12777	1.23276
W144QIN-017	cell 1	86.17	102.9	0.837415
W144QIN-020	cell 1	72.79	52.49	1.38674		1.13541
	cell 2	63.77	46.23	1.37941
W144QIN-021	cell 1	53.93	40.47	1.33259	1.05065
	cell 2	53.65	50.27	1.06724	1.0452	1.24215
	cell 3	51.33	56.06	0.915626		1.38522
W144QIN-022	cell 1	uncertain	48.92			1.2088
	cell 2	uncertain	40.47
W144QIN-023	cell 1	71.78	80.03	0.896914
W144QIN-024	cell 1	93.28	102.08	0.913793
W144QIN-025	cell 1	46.83	34.88	1.3426	1.00085
	cell 2	49.21	uncertain		1.05172
	cell 3	46.79	45.26	1.0338		1.29759
W144QIN-026	cell 1	91.6	38.84	2.35839	1.03796
	cell 2	90.84	42.21	2.1521	1.02935	1.08677
	cell 3	88.25	40.86	2.15981		1.05201
	cell 4	89.38	51.39	1.73925	1.0128	1.32312
	cell 5	92.09	53.41	1.72421	1.04351	1.37513
W144QIN-029	cell 1	uncertain	71.31			1.27613
	cell 2	uncertain	55.88
	cell 3	uncertain	84.21			1.50698
W144QIN-030	cell 1	67.12	uncertain		1.69838
	cell 2	55.61	43.05	1.29175	1.40714
	cell 3	48.61	51.1	0.951272	1.23001	1.18699
	cell 4	39.52	48.35	0.817373		1.12311
W144QIN-032	cell 1	74.23	85.9	0.864144	1.27939	2.29556
	cell 2	65.85	47.85	1.37618	1.13495	1.27873
	cell 3	58.02	37.42	1.55051
W144QIN-033	cell 1	31.23	65.12	0.479576		1.03959
	cell 2	42.42	62.64	0.677203	1.35831
W144QIN-034	cell 1	79.55	38.22
	cell 2	uncertain	41.62			1.08896
	cell 3	uncertain	55.43			1.45029
	cell 4	uncertain	69.28			1.81266
W144QIN-035	cell 1	38.09	52.4	0.726908
	cell 2	39.91	78.82	0.506344	1.04778	1.5042
	cell 3	43.46	uncertain		1.14098
W144QIN-036	cell 1	126.95	97.02	1.30849
W144QIN-037	cell 1	45.68	85.58	0.53377
W144QIN-039	cell 1	121.34	68.19	1.77944
W144QIN-043	cell 1	42.57	61.94	0.687278	1.27608	1.52411
	cell 2	36	40.64	0.885827	1.07914
	cell 3	33.36	43.89	0.760082		1.07997
W144QIN-044	cell 1	131.87	uncertain
	cell 2	143.41	uncertain		1.08751
W144QIN-045	cell 1	54.05	31.46	1.71805	1.01217	1.03317
	cell 2	53.4	43.23	1.23525		1.4197
	cell 3	uncertain	66.46			2.18259
	cell 4	uncertain	30.45
	cell 5	uncertain	34.67			1.13859
	cell 6	uncertain	38.94			1.27882
	cell 7	uncertain	46.7			1.53366
	cell 4	62.07	uncertain		1.16236
W144QIN-048	cell 1	84.93	50.44	1.68378
W144QIN-050	cell 1	63.55	104.87	0.605988
W144QIN-051	cell 1	43.86	33.63	1.30419
	cell 2	45.54	29.22	1.55852
W144QIN-053	cell 1	87	29.15	2.98456
	cell 2	89.93	52.36	1.71753	1.03368	1.79623
W144QIN-054	cell 1	92.96	31.04	2.99485
W144QIN-055	cell 1	60.83	32.56	1.86824
	cell 2	62.21	28.56	2.17822
W144QIN-057	cell 1	66.07	61.61	1.07239	1.35723	1.7404
	cell 2	53.85	43.71	1.23198	1.1062	1.23475
	cell 3	48.68	35.4	1.37514
W144QIN-058	cell 1	54.91	63.74	0.861468	1.5274
	cell 2	35.95	uncertain
W144QIN-059	cell 1	85.31	56.43
	cell 2	uncertain	111.7			1.97944
W144QIN-060	cell 1	53.56	34.79	1.53952
	cell 2	62.54	36.59	1.70921	1.16766	1.05174
W144QIN-061	cell 1	35.25	44.83	0.786304		1.2671
	cell 2	44.61	35.38	1.26088	1.26553
	cell 3	52.21	43.44	1.20189	1.48113	1.22781
W144QIN-064	cell 1	24.83	uncertain		1.04945
	cell 2	27.34	uncertain		1.15554
	cell 3	23.66	uncertain
W144QIN-065	cell 1	49.45	41.63		1.18785	1.30871
	cell 2	41.63	uncertain
	cell 2	47.24	31.81		1.13476
W144QIN-067	cell 1	55.45	86.24	0.642973	1.09845	1.4851
	cell 2	50.48	58.07	0.869296
W144QIN-069	cell 1	68.69	87.15	0.788181
W144QIN-071	cell 1	39.74	36.43	1.09086	1.05832	1.72083
	cell 2	39.21	36.41	1.0769	1.04421	1.71989
	cell 3	43.7	47.75	0.915183	1.16378	2.25555
	cell 4	38.29	21.17	1.80869	1.01971
	cell 5	37.55	21.99	1.70759		1.03873
W144QIN-072	cell 1	79.33	40.02	1.98226	1.11669	1.03975
	cell 2	71.04	38.49	1.84567
	cell 3	72.17	44.18	1.63354	1.01591	1.14783
W144QIN-073	cell 1	uncertain	86.3			1.42857
	cell 2	uncertain	60.41
W144QIN-075	cell 1	56.47	41.54	1.35941	1.10121
	cell 2	51.28	55.35	0.926468		1.33245
	cell 3	uncertain	79.63			1.91695
	cell 4	uncertain	91.34			2.19884
	cell 5	uncertain	81.35			1.95835
	cell 6	51.74	70.39	0.735048	1.00897	1.69451
W144QIN-076	cell 1	148.52	72.13	2.05906
W144QIN-078	cell 1	49.34	24.66	2.00081	1.02069
	cell 2	52.02	32.28	1.61152	1.07613	1.309
	cell 3	52.93	37.87	1.39768	1.09495	1.53569
	cell 4	48.34	33.52	1.44212		1.35929
W144QIN-079	cell 1	65.85	102.57	0.642001
W144QIN-081	cell 1	64.6	74.88	0.862714	1.0421	1.14321
	cell 2	64.23	65.82	0.975843	1.03613	1.00489
	cell 3	61.99	65.5	0.946412
W144QIN-082	cell 1	64.41	37.43	1.72081		1.2047
	cell 2	uncertain	64.52			2.0766
	cell 3	uncertain	31.07
	cell 4	uncertain	48.75			1.56904
W144QIN-083	cell 1	141.01	76.94	1.83273	1.08553
	cell 2	129.9	uncertain
	cell 3	146.03	uncertain		1.12417
W144QIN-084	cell 1	80.56	76.16	1.05777
W144QIN-085	cell 1	uncertain	33.21			2.2008
	cell 2	45.65	15.09	3.02518
	cell 3	uncertain	45.45			3.01193
W144QIN-087	cell 1	57.66	35.69	1.61558	1.88247
	cell 2	34.73	48.09	0.722188	1.13386	1.34744
	cell 3	30.63	48.96	0.625613		1.37181
W144QIN-089	cell 1	67.13	61.45	1.09243		1.61371
	cell 2	71.42	44.91	1.59029	1.06391	1.17936
	cell 3	70.76	38.08	1.85819	1.05407
W144QIN-090	cell 1	59.38	49.96	1.18855
	cell 2	63.01	55.6	1.13327	1.06113	1.11289
	cell 3	59.6	57.28	1.0405	1.0037	1.14652
W144QIN-091	cell 1	54.32	54.88			1.19538
	cell 2	uncertain	45.91
W144QIN-092	cell 1	105.78	73.68	1.43567
W144QIN-093	cell 1	uncertain	59.73			2.42018
	cell 2	uncertain	39.87			1.61548
	cell 3	uncertain	32.3			1.30875
	cell 4	uncertain	24.68
W144QIN-094	cell 1	79.44	66.51	1.19441
W144QIN-098	cell 1	90.19	72.18	1.24952
W144QIN-097	cell 1	106.7	uncertain		1.29161
	cell 2	82.61	uncertain
W144QIN-100	cell 1	62.79	38.79	1.61872	1.01471	1.35251
	cell 2	66.94	28.68	2.33403	1.08177
	cell 3	61.88	48.1	1.28649		1.67713
W144QIN-101	cell 1	129.5	51.92	2.49422		1.12796
	cell 2	142.92	55.16	2.59101		1.19835
	cell 3	uncertain	54.55			1.1851
	cell 4	uncertain	48.17			1.04649
	cell 5	uncertain	46.03
	cell 6	uncertain	78.22			1.69933
	cell 7	uncertain	56.91			1.23637
W144QIN-104	cell 1	61.79	40.56	1.52342
W144QIN-106	cell 1	113.05	uncertain		1.13939
	cell 2	99.22	uncertain
W144QIN-108	cell 1	47.7	46.26	1.03113	1.11788
	cell 2	44.35	31.74	1.39729	1.03937
	cell 3	42.67	uncertain
W144QIN-110	cell 1	137.72	191.01	0.721009
W144QIN-114	cell 1	105.17	77.32	1.36019
W144QIN-115	cell 1	65.35	42.85	1.52509
W144QIN-116	cell 1	61.86	50	1.2372		1.10595
	cell 2	64.45	45.21	1.42557	1.04187
	cell 3	64.07	51.43	1.24577	1.03573	1.13758
W144QIN-117	cell 1	46.65	68.32	0.682816
W144QIN-118	cell 1	84.96	34.28	2.47841		1.12689
	cell 2	88.01	49.05	1.79429	1.0359	1.61243
	cell 3	uncertain	55.51			1.82479
	cell 4	uncertain	30.42
W144QIN-119	cell 1	98.41	85.07	1.15681	1.16503	1.52373
	cell 2	95.34	60.87	1.56629	1.12868	1.09027
	cell 3	91.45	70.4	1.29901	1.08263	1.26097
	cell 4	84.47	55.83	1.51299
W144QIN-120	cell 1	63.21	51.31	1.23192	1.11757	1.63096
	cell 2	56.56	53	1.06717		1.68468
	cell 3	61.16	46.76	1.30796	1.08133	1.48633
	cell 4	59.26	31.46	1.88366	1.04774
W144QIN-122	cell 1	129.69	140.21	0.92497		1.55772
	cell 2	uncertain	90.01
W144QIN-123	cell 1	63.94	38.48	1.66164	1.18848
	cell 2	67.18	44.87	1.49721	1.2487	1.16606
	cell 3	63.49	43.99	1.44328	1.18011	1.14319
	cell 4	53.8	55.16	0.975344		1.43347
W144QIN-124	cell 1	55	uncertain
	cell 2	70.46	45.04	1.56439	1.28109	1.15754
	cell 3	71.49	38.91	1.83732	1.29982
W144QIN-125	cell 1	64.66	uncertain		1.11233
	cell 2	58.13	uncertain
W144QIN-126	cell 1	52.38	54.31	0.964463		1.23096
	cell 2	52.51	59.16	0.887593		1.34089
	cell 3	49.85	44.12	1.12987
W144QIN-131	cell1	114.85	52.14	2.20272
W144QIN-133	cell 1	82.41	52.47	1.57061		2.03609
	cell 2	82.77	68.57	1.20709		2.66085
	cell 3	uncertain	50.02			1.94102
	cell 4	uncertain	25.77
W144QIN-134	cell 1	50.61	20.66	2.44966	1.01342	1.11555
	cell 2	52.38	20.93	2.50263	1.04886	1.13013
	cell 3	49.94	18.52	2.69654
	cell 4	54.15	22.26	2.43261	1.0843	1.20194
	cell 5	uncertain	20.47			1.10529
	cell 6	uncertain	20.15			1.08801
	cell 7	uncertain	37.77			2.03942
W144QIN-137	cell 1	85.62	72.25	1.18505		1.59987
	cell 2	uncertain	45.16
W144QIN-138	cell 1	89.54	47.08	1.90187	1.03802
	cell 2	92.82	50.45	1.83984	1.07605	1.07158
	cell 3	86.26	47.88	1.80159		1.01699
	cell 4	87.6	56.98	1.53738	1.01553	1.21028
W144QIN-139	cell 1	71.91	67.09	1.07184
W144QIN-140	cell 1	53.97	60.73	0.888688	1.01888	1.07984
	cell 2	54.31	56.24	0.965683	1.0253
	cell 3	52.97	uncertain
W144QIN-140	cell 1	53.97	60.73	0.888688	1.01888	1.07984
	cell 2	54.31	56.24	0.965683	1.0253
	cell 3	52.97	uncertain
W144QIN-144	cell 1	71.98	56.05	1.28421	1.19608
	cell 2	uncertain	57.35			1.02319
	cell 3	60.18	59.61	1.00956		1.06351
W144QIN-145	cell 1	83.01	60.18	1.37936
W144QIN-146	cell 1	100.55	uncertain		1.31181
	cell 2	76.65	105.73
W144QIN-152	cell 1	67.59	68.7	0.983843	1.07422	1.81554
	cell 2	62.92	37.84	1.66279
W144QIN-153	cell 1	152.55	82.43			1.09135
	cell 2	uncertain	75.53
W144QIN-156	cell 1	44.69	58.14	0.768662	1.31056	1.09636
	cell 2	34.1	53.03	0.643032
W144QIN-158	cell 1	151.97	124.5	1.22064
W144QIN-162	cell 1	51.07	38.13	1.33937	1.48287	1.67017
	cell 2	34.44	41.51	0.82968		1.81822
	cell 3	36.79	22.83	1.61148	1.06823
W144QIN-164	cell 1	84.61	103.56	0.817014
W144QIN-166	cell 1	67.29	81.58	0.824835
	cell 2	62.48	90.28	0.692069		1.10664
W144QIN-167	cell 1	40.11	60	0.6685
W144QIN-171	cell 1	40.96	79.26	0.51678
W144QIN-175	cell 1	uncertain	69.4			1.07447
	cell 2	uncertain	64.59
	cell 3	uncertain	100.57			1.55705
	cell 4	uncertain	65.81			1.01889
W144QIN-179	cell 1	86.57	107.04	0.808763	1.32756	2.65938
	cell 2	87.36	90.2	0.968514	1.33967	2.24099
	cell 3	65.21	40.25	1.62012
W144QIN-181	cell 1	48.28	uncertain
	cell 2	63.89	uncertain		1.32332
W144QIN-188	cell 1	48.43	33.15	1.46094
	cell 2	59.53	39.93	1.49086	1.2292	1.20452
W144QIN-189	cell 1	68.79	29.61	2.3232	1.0173	1.2741
	cell 2	73.6	30.63	2.40287	1.08844	1.31799
	cell 3	67.62	33.01	2.04847		1.4204
	cell 4	70.16	23.24	3.01893	1.03756
W144QIN-193	cell1	48.96	42.36	1.15581
W144QIN-194	cell1	49.22	72.03	0.683326
W144QIN-199	cell1	75.65	41.22	1.83527
	cell2	78.06	48.88	1.59697	1.03186	1.18583
	cell3	107.47	69.82	1.53924	1.42062	1.69384
W144QIN-201	cell 1	uncertain	43.22
	cell 2	uncertain	56.15			1.29917
	cell 3	40.32	54.18	0.744186		1.25359
W144QIN-202	cell 1	63.33	uncertain		1.2699
	cell 2	49.87	63.95	0.779828
	cell 3	67.92	67.43	1.00727	1.36194	1.05442

## Sheet: size frequency
	Number of specimen (n)
Filament diameter (μm)	Filament with varying width	Filament with constant width	Filament with uncertain width variation
20-30	0	2	1
30-50	6	5	37
50-70	15	27	55
70-90	5	18	36
90-110	4	4	19
110-130	2	1	10
130-150	0	1	9
150-170	0	1	2
170-190	0	1	0
190-210	0	0	1
