# Supplementary material for: 1.63-billion-year-old multicellular eukaryotes from the Chuanlinggou Formation in North China
Source: Sci Adv. 2024 Jan 24;10(4):eadk3208. doi: 10.1126/sciadv.adk3208 (PMC10807817; doi:10.1126/sciadv.adk3208)
Supplement: Supplementary file 3 — Data S1 to S3 [file sciadv.adk3208_data_s1_to_s3.zip › adk3208_data_s2.xlsx]

## Sheet: Raman spectra
	QIN	OSCP	SIP	PSEU
Raman shift (cm-1)	Qingshania magnifica	Oscillatoriopsis princeps	Siphonophycus punctatum	Pseudodendron sp.
	W144QIN-078	W144OSCP-003	W144SIP-004	W144PSEU-001
1000.16	0.00365559	0	0.00870553	0.0246421
1004.42	0.00341272	0.0166525	0.000534438	0.0186291
1008.67	0	0.0124979	0.00992206	0.01844
1012.92	0.00927705	0.0301028	0	0.027568
1017.17	0.00745463	0.00798185	0.00236969	0.0122458
1021.41	0.00880613	0.0558629	0.000352542	0.0213778
1025.66	0.00857381	0.0214514	0.00536024	0.0293474
1029.9	0.0131014	0.0201504	0.0121258	0.0268394
1034.14	0.00811537	0.0292579	0.0136266	0.0196757
1038.38	0.00788925	0.0166121	0.00371808	0.0334731
1042.61	0.0155949	0.0408605	0.0148793	0.0367928
1046.84	0.010615	0.0272749	0.0155089	0.0238131
1051.07	0.0119809	0.0184221	0.0214075	0.0515888
1055.3	0.0117629	0.0417337	0.0194079	0.0281335
1059.53	0.0289923	0.0470758	0.0279443	0.0396115
1063.75	0.0303642	0.0533668	0.0127817	0.0487628
1067.97	0.0190505	0.0624985	0.0195665	0.0427789
1072.19	0.029942	0.0375798	0.0219644	0.0577559
1076.41	0.0249761	0.0571226	0.0226087	0.0564333
1080.63	0.0342855	0.0530201	0.0320332	0.0504551
1084.84	0.0340812	0.0460827	0.0344373	0.0654376
1089.05	0.0196053	0.0637424	0.0350876	0.0536411
1093.26	0.0320924	0.0558648	0.0287175	0.052326
1097.46	0.0350658	0.0612331	0.0460503	0.0614922
1101.67	0.0301112	0.0656583	0.035295	0.0590164
1105.87	0.0330883	0.0549514	0.0385867	0.0600355
1110.07	0.0487548	0.0764089	0.0366135	0.0692072
1114.27	0.040634	0.0647618	0.0434204	0.0667369
1118.46	0.0483745	0.0748738	0.0405732	0.0724191
1122.66	0.0577028	0.0689077	0.0570399	0.0676235
1126.85	0.0511735	0.0742954	0.0541965	0.0558435
1131.04	0.0652632	0.121307	0.0531105	0.0894765
1135.22	0.0555656	0.0983221	0.0581713	0.102152
1139.41	0.0728308	0.122637	0.0641117	0.105515
1143.59	0.0694806	0.111009	0.0770764	0.121687
1147.77	0.0804058	0.10695	0.0847761	0.139026
1151.95	0.0834029	0.117084	0.105645	0.135407
1156.12	0.0911597	0.138571	0.0878915	0.136448
1160.3	0.113192	0.178034	0.109642	0.157285
1164.47	0.120952	0.1825	0.112082	0.165316
1168.64	0.11444	0.168996	0.108379	0.175677
1172.81	0.134892	0.170629	0.135401	0.177889
1176.97	0.123626	0.190238	0.126435	0.217363
1181.13	0.134565	0.203227	0.132393	0.183483
1185.29	0.162951	0.220949	0.157665	0.205495
1189.45	0.15169	0.206512	0.168016	0.242646
1193.61	0.156291	0.249779	0.158179	0.230894
1197.76	0.173581	0.241022	0.166778	0.217979
1201.91	0.178185	0.256862	0.172745	0.243492
1206.06	0.204993	0.239597	0.212071	0.237567
1210.21	0.208015	0.297063	0.188195	0.246781
1214.36	0.230069	0.306289	0.226646	0.279285
1218.5	0.217234	0.315517	0.221209	0.302475
1222.64	0.258323	0.318127	0.241229	0.301214
1226.78	0.253421	0.314117	0.252473	0.324408
1230.92	0.27231	0.371595	0.255818	0.361576
1235.05	0.272169	0.37705	0.281111	0.328882
1239.19	0.286304	0.407101	0.303771	0.377698
1243.32	0.302026	0.400263	0.31151	0.404391
1247.45	0.316164	0.409509	0.299061	0.408963
1251.57	0.331889	0.443351	0.326116	0.379769
1255.7	0.34603	0.414764	0.334738	0.398317
1259.82	0.357001	0.472259	0.333705	0.425017
1263.94	0.339426	0.443677	0.367787	0.410966
1268.06	0.358329	0.44915	0.359735	0.452806
1272.17	0.381992	0.451788	0.370996	0.41547
1276.29	0.375524	0.473348	0.370848	0.443342
1280.4	0.402362	0.464639	0.379479	0.447927
1284.51	0.402241	0.504176	0.387234	0.482788
1288.61	0.421152	0.482229	0.385335	0.486212
1292.72	0.402003	0.494338	0.411527	0.488473
1296.82	0.447878	0.526314	0.414898	0.50238
1300.92	0.435076	0.568698	0.434949	0.526768
1305.02	0.458751	0.593111	0.476068	0.540679
1309.12	0.488772	0.61658	0.474177	0.562741
1313.21	0.504521	0.615458	0.511788	0.605765
1317.31	0.547233	0.675823	0.56608	0.635981
1321.4	0.574086	0.679434	0.565948	0.656884
1325.48	0.594598	0.718994	0.583374	0.691762
1329.57	0.611939	0.740583	0.610458	0.671915
1333.66	0.632453	0.762174	0.613842	0.66022
1337.74	0.638696	0.702417	0.615472	0.654349
1341.82	0.638596	0.714553	0.564435	0.644986
1345.9	0.640084	0.688855	0.59328	0.618159
1349.97	0.61144	0.683969	0.555413	0.632087
1354.05	0.600243	0.641248	0.567582	0.600606
1358.12	0.560501	0.663798	0.539374	0.607551
1362.19	0.547721	0.61919	0.495366	0.555114
1366.25	0.519083	0.624718	0.517196	0.56672
1370.32	0.503135	0.547952	0.481092	0.54456
1374.38	0.493531	0.573349	0.443233	0.522402
1378.44	0.485515	0.541046	0.443122	0.460657
1382.5	0.448954	0.504016	0.407899	0.475762
1386.56	0.436183	0.492528	0.408669	0.453609
1390.62	0.440859	0.454556	0.383983	0.425636
1394.67	0.391614	0.443073	0.35491	0.425609
1398.72	0.393122	0.425916	0.357439	0.392981
1402.77	0.370841	0.405923	0.336269	0.390629
1406.81	0.350148	0.383095	0.30281	0.355676
1410.86	0.32787	0.355539	0.309733	0.350998
1414.9	0.330969	0.348796	0.314024	0.338171
1418.94	0.308694	0.351514	0.276181	0.325346
1422.98	0.288007	0.335316	0.286619	0.318344
1427.02	0.292696	0.326688	0.253167	0.300865
1431.05	0.286285	0.325628	0.252197	0.318319
1435.08	0.27036	0.324571	0.261761	0.317144
1439.12	0.259194	0.324462	0.261671	0.315971
1443.14	0.262303	0.29314	0.216813	0.299662
1447.17	0.249554	0.291143	0.244816	0.271711
1451.19	0.236807	0.29104	0.238585	0.277529
1455.22	0.244678	0.292832	0.244645	0.296157
1459.24	0.228762	0.280436	0.213839	0.281019
1463.25	0.239807	0.27561	0.231313	0.271704
1467.27	0.241339	0.267002	0.218943	0.271707
1471.28	0.234943	0.263126	0.226764	0.248423
1475.3	0.206344	0.315062	0.227564	0.260073
1479.31	0.236427	0.303623	0.210809	0.28919
1483.31	0.236379	0.28651	0.224778	0.277555
1487.32	0.247433	0.273183	0.219438	0.263592
1491.32	0.248974	0.279723	0.224632	0.265933
1495.33	0.214039	0.288156	0.228072	0.267111
1499.33	0.25523	0.255917	0.223613	0.271784
1503.32	0.245673	0.283273	0.218277	0.257828
1507.32	0.242461	0.281307	0.228744	0.270655
1511.31	0.234493	0.287857	0.202343	0.289305
1515.31	0.245558	0.281166	0.222468	0.277683
1519.3	0.253452	0.321773	0.22855	0.261405
1523.28	0.237558	0.280087	0.220587	0.299855
1527.27	0.245455	0.288537	0.24335	0.298717
1531.25	0.267626	0.316853	0.237146	0.309225
1535.23	0.239049	0.286524	0.2485	0.284782
1539.21	0.245364	0.279845	0.245809	0.332527
1543.19	0.278642	0.309114	0.237853	0.333699
1547.17	0.264343	0.354465	0.259745	0.343023
1551.14	0.303967	0.367657	0.253547	0.369814
1555.11	0.292842	0.387472	0.28773	0.379142
1559.08	0.349914	0.406343	0.322793	0.444361
1563.05	0.365753	0.464946	0.354345	0.453691
1567.02	0.394281	0.462065	0.390288	0.492133
1570.98	0.432327	0.515941	0.432377	0.529412
1574.94	0.467201	0.596306	0.488512	0.620255
1578.9	0.513179	0.690862	0.563083	0.654044
1582.86	0.579775	0.728664	0.627999	0.728588
1586.81	0.633686	0.79863	0.679749	0.826422
1590.77	0.751035	0.862922	0.726233	0.884667
1594.72	0.814464	0.963161	0.826266	0.967367
1598.67	0.90644	0.987728	0.964923	1
1602.62	0.954012	1	1	0.905716
1606.56	1	0.943221	0.994698	0.87431
1610.51	0.952418	0.911984	0.929706	0.814961
1614.45	0.863603	0.768184	0.818191	0.693901
1618.39	0.749415	0.666953	0.676831	0.551884
1622.33	0.627298	0.574237	0.549518	0.433155
1626.26	0.497253	0.405848	0.444151	0.379635
1630.2	0.392584	0.350973	0.318596	0.330773
1634.13	0.308534	0.30556	0.285213	0.298214
1638.06	0.275235	0.263932	0.244809	0.24237
1641.99	0.243524	0.198658	0.226352	0.215637
1645.91	0.180095	0.160818	0.168393	0.193562
1649.84	0.173762	0.180681	0.154328	0.149367
1653.76	0.142055	0.166493	0.141141	0.149419
1657.68	0.124623	0.115416	0.118299	0.115706
1661.6	0.132567	0.107854	0.105115	0.127406
1665.51	0.100865	0.108807	0.0875426	0.118148
1669.43	0.0786788	0.0813837	0.0857724	0.105399
1673.34	0.0771117	0.0596383	0.0752254	0.0845007
1677.25	0.0898196	0.0861374	0.0778468	0.0880563
1681.16	0.07081	0.0483152	0.0716914	0.0892847
1685.07	0.0819346	0.0710346	0.0514921	0.103323
1688.97	0.083545	0.0578107	0.0646512	0.0731164
1692.87	0.0867428	0.0606695	0.0620108	0.0766786
1696.77	0.0677388	0.0446118	0.0681498	0.0767492
1700.67	0.0471502	0.101393	0.0549782	0.0907942
1704.57	0.0329068	0.057907	0.054975	0.0699093
1708.47	0.0567275	0.0409093	0.0497062	0.058341
1712.36	0.0504166	0.0390486	0.0356605	0.051432
1716.25	0.0234899	0.0627299	0.0347833	0.0503466
1720.14	0.0441429	0.0315495	0.035663	0.0585781
1724.03	0.0235628	0.0438836	0.0312771	0.036537
1727.91	0.033117	0.0571659	0.0216255	0.0238128
1731.79	0.0141257	0.0363966	0.032165	0.034378
1735.68	0.0363702	0.0203589	0.0190047	0.0356298
1739.56	0.0189677	0.0166205	0.0339358	0.0392121
1743.43	0.0316995	0.0166677	0.0286783	0.0323166
1747.31	0.0158857	0.0195548	0.0251778	0.0184364
1751.18	0.0206906	0.0404165	0.0234342	0.0255169
1755.05	0.0318407	0.0366862	0.0216918	0.029106
1758.92	0.0112733	0.00930964	0.018195	0.0280392
1762.79	0.0160826	0.0311234	0.0243555	0.0258097
1766.66	0.0161353	0.0236153	0.01735	0.011938
1770.52	0.0146036	0.0378658	0.0121014	0.0201915
1774.38	0.0099014	0.0057676	0.0244105	0.0156384
1778.24	0.0258178	0.0143466	0.0226757	0.0262241
1782.1	0.0258764	0.0229275	0.0130418	0.0251675
1785.96	0.0100769	0.00880815	0.013943	0.0229484
1789.81	0.00696638	0.020231	0.0130899	0.0300461
1793.67	0.0244747	0.015575	0.00872669	0.0208442
1797.52	0.0150232	0.00335371	0.00436482	0

## Sheet: Temperature & ID-IG
Taxon	Sample no.	Spectrum no.	T (RmcRo%) (℃)	T (FWHM-D1) (℃)	T (FWHM-D2) (℃)	ID/IG
Qingshania magnifica	W144QIN-001	QIN001 (1,1)	229.937	231.769	301.161	0.702685
		QIN001 (1,24)	224.265	236.589	307.605	0.712986
		QIN001 (2,24)	235.065	226.246	306.633	0.665958
		QIN001 (3,11)	230.12	236.005	307.942	0.698218
		QIN001 (3,17)	229.937	243.73	317.234	0.695512
		QIN001 (5,24)	211.573	227.377	315.914	0.696592
		QIN001 (6,24)	224.265	234.938	317.833	0.679784
		QIN001 (9,1)	224.265	232.853	314.013	0.703416
		QIN001 (9,15)	229.755	246.301	318.818	0.742536
		QIN001 (10,1)	224.265	239.608	302.489	0.719195
		QIN001 (11,4)	218.372	232.171	302.528	0.692168
		QIN001 (11,21)	218.372	236.194	304.81	0.694243
		QIN001 (11,22)	218.372	222.657	311.415	0.747417
		QIN001 (12,2)	224.265	234.074	309.232	0.687296
		QIN001 (12,4)	224.265	231.844	307.24	0.708155
		QIN001 (12,14)	235.239	232.41	309.732	0.673745
		QIN001 (14,21)	235.413	233.618	315.449	0.695213
		QIN001 (16,21)	229.937	232.728	312.305	0.704594
		QIN001 (17,21)	224.458	228.166	305.867	0.715783
		QIN001 (18,21)	224.458	227.981	303.09	0.699354
		QIN001 (21,12)	218.372	231.152	303.113	0.697806
		QIN001 (22,14)	224.265	238.32	312.181	0.718443
		QIN001 (23,1)	218.372	227.785	303.307	0.713499
		QIN001 (24,1)	224.265	232.969	300.685	0.683966
		QIN001 (24,2)	235.239	228.862	310.896	0.71655
		QIN001 (25,2)	229.937	232.006	313.979	0.668248
		QIN001 (25,8)	229.937	234.596	310.156	0.6927
		QIN001 (26,28)	235.065	232.352	315.048	0.723963
		QIN001 (27, 28)	235.239	232.997	315.535	0.677135
		QIN001 (28,5)	240.216	242.154	311.975	0.697851
Qingshania magnifica	W144QIN-008	QIN008 (1,1)	224.265	242.646	314.832	0.705349
		QIN008 (2,1)	229.755	243.093	311.955	0.709299
		QIN008 (3, 1)	224.265	242.179	315.872	0.692343
		QIN008 (4,3)	235.239	240.502	314.053	0.691901
		QIN008 (4,19)	230.12	234.932	304.612	0.691457
		QIN008 (5,12)	235.413	238.871	313.777	0.688097
		QIN008 (5,15)	218.372	243.747	310.602	0.687847
		QIN008 (6,11)	235.239	230.486	319.898	0.654951
		QIN008 (7,10)	224.265	241.7	323.402	0.727404
		QIN008 (7,11)	244.906	234.988	320.532	0.675528
		QIN008 (8,10)	229.937	246.798	310.054	0.710411
		QIN008 (8,17)	240.216	235.998	313.547	0.694116
		QIN008 (9,4)	218.372	240.094	319.181	0.672519
		QIN008 (9,9)	230.12	229.851	317.641	0.685156
		QIN008 (9,10)	224.265	238.049	313.426	0.658273
		QIN008 (9,13)	229.937	249.612	323.92	0.65244
		QIN008 (10,12)	230.12	237.178	316.709	0.674472
		QIN008 (10,15)	235.413	247.058	321.103	0.706443
		QIN008 (11,9)	229.937	237.802	310.232	0.686779
		QIN008 (11,12)	230.12	238.795	317.293	0.671905
		QIN008 (14,1)	224.458	244.925	314.914	0.693163
		QIN008 (17,4)	218.372	239.38	323.594	0.708166
		QIN008 (17,5)	218.372	245.533	317.775	0.682575
		QIN008 (17,6)	230.12	234.379	323.661	0.664299
		QIN008 (17,7)	218.372	242.055	318.802	0.666244
		QIN008 (17,19)	218.372	247.329	322.161	0.670574
		QIN008 (18,4)	218.372	240.07	320.877	0.708901
		QIN008 (18,5)	218.372	245.458	309.567	0.694795
		QIN008 (18,7)	230.12	236.08	323.812	0.679326
		QIN008 (19,7)	229.937	236.08	322.486	0.683254
Qingshania magnifica	W144QIN-017	QIN017 (0,1)	224.458	231.442	306.75	0.712544
		QIN017 (0,2)	218.372	235.302	309.488	0.711607
		QIN017 (1,1)	224.458	232.427	307.212	0.712544
		QIN017 (1,2)	229.937	236.759	302.013	0.703122
		QIN017 (2,1)	224.265	232.618	312.474	0.690723
		QIN017 (2,2)	235.239	233.169	302.055	0.731901
		QIN017 (3,1)	235.239	234.237	316	0.694036
		QIN017 (3,2)	218.372	230.299	302.135	0.753665
		QIN017 (4,1)	224.265	228.426	309.678	0.680584
		QIN017 (5,1)	229.937	235.684	314.122	0.698083
		QIN017 (5,3)	235.239	233.726	302.513	0.704518
		QIN017 (6,4)	235.065	233.007	308.49	0.736711
		QIN017 (7,1)	240.216	236.035	305.841	0.698024
		QIN017 (7,2)	218.372	232.322	307.239	0.746568
		QIN017 (10,1)	224.265	231.659	311.198	0.71365
		QIN017 (10,4)	218.167	229.43	307.248	0.691236
		QIN017 (11,1)	218.372	239.436	317.049	0.723406
		QIN017 (12,1)	218.372	240.78	322.905	0.695052
		QIN017 (12,3)	230.12	233.207	297.023	0.708846
		QIN017 (13,1)	230.12	230.129	309.452	0.708602
		QIN017 (13,2)	235.239	237.209	305.671	0.682549
		QIN017 (13,11)	218.372	234.571	307.714	0.70188
		QIN017 (14,2)	224.458	233.7	302.73	0.683172
		QIN017 (14,11)	235.239	235.615	306.153	0.698195
		QIN017 (15,2)	230.12	234.072	309.172	0.695735
		QIN017 (16,8)	218.372	225.483	298.747	0.707842
		QIN017 (17,4)	218.372	239.829	305.529	0.721142
		QIN017 (17,8)	218.372	232.328	314.74	0.681967
		QIN017 (25,24)	218.372	238.236	310.57	0.712728
		QIN017 (25,27)	230.12	235.452	306.427	0.733546
		QIN017 (26,24)	218.167	236.192	303.651	0.712594
Qingshania magnifica	W144QIN-036	QIN036 (2,48)	235.413	229.686	310.023	0.646491
		QIN036 (4,53)	218.372	233.014	299.747	0.676421
		QIN036 (5,14)	230.12	234.697	310.748	0.686045
		QIN036 (8,14)	218.372	227.454	304.439	0.722473
		QIN036 (9,17)	224.651	226.983	324.189	0.707987
		QIN036 (13,6)	211.792	232.281	300.512	0.695866
		QIN036 (16,8)	230.12	231.292	324.732	0.710688
		QIN036 (20,11)	235.239	233.336	301.628	0.709454
		QIN036 (24,18)	224.265	232.113	303.502	0.679891
		QIN036 (25,46)	230.12	222.791	301.247	0.752188
		QIN036 (35,9)	212.011	229.191	302.877	0.723923
		QIN036 (36,16)	218.167	236.555	307.759	0.653953
		QIN036 (37,11)	211.573	230.647	308.101	0.693744
		QIN036 (47,2)	224.458	236.506	307.557	0.713584
		QIN036 (47,3)	230.12	239.7	305.593	0.746826
		QIN036 (47,46)	235.239	231.468	306.742	0.697132
		QIN036 (48,21)	235.239	228.004	330.065	0.733462
		QIN036 (51,29)	230.12	236.531	316.706	0.737018
		QIN036 (51,39)	230.12	228.785	320.997	0.745311
		QIN036 (53,16)	218.372	231.223	309.755	0.67866
		QIN036 (54,16)	235.413	231.012	309.539	0.694862
		QIN036 (55,11)	230.12	228.662	315.861	0.728048
		QIN036 (56,17)	230.303	238.023	313.471	0.694077
		QIN036 (56,29)	218.372	232.01	302.759	0.698105
		QIN036 (57,28)	224.458	229.064	296.61	0.703969
		QIN036 (58,36)	235.413	234.998	317.685	0.740259
		QIN036 (59,18)	218.372	234.347	308.109	0.705527
		QIN036 (59,31)	211.792	236.796	302.28	0.710201
		QIN036 (60,38)	229.937	238.488	305.092	0.71754
		QIN036 (61,30)	230.12	231.034	307.993	0.703183
Qingshania magnifica	W144QIN-072	QIN072 (0,14)	230.12	240.892	312.395	0.706053
		QIN072 (1,12)	235.239	235.407	313.257	0.716145
		QIN072 (1,14)	240.216	236.159	311.024	0.710226
		QIN072 (2,6)	224.651	236.258	317.559	0.698527
		QIN072 (2,12)	230.12	235.787	302.173	0.732002
		QIN072 (2,15)	224.458	226.988	304.254	0.690731
		QIN072 (3,15)	218.372	237.615	302.896	0.688627
		QIN072 (7,17)	224.458	234.824	314.251	0.68486
		QIN072 (8,15)	230.12	233.878	319.408	0.720629
		QIN072 (9,2)	235.413	238.658	314.163	0.702261
		QIN072 (9,7)	212.011	238.886	317.228	0.716042
		QIN072 (10,15)	235.413	241.558	317.548	0.739796
		QIN072 (10,18)	235.413	234.575	309.836	0.679789
		QIN072 (11,12)	235.413	229.097	309.754	0.741083
		QIN072 (12,2)	230.12	235.605	311.082	0.695124
		QIN072 (12,15)	230.303	234.803	315.23	0.716744
		QIN072 (12,18)	230.12	232.427	317.822	0.714161
		QIN072 (13,7)	218.372	238.469	305.941	0.672088
		QIN072 (13,15)	230.303	240.621	314.836	0.714266
		QIN072 (14,18)	224.651	232.405	302.807	0.71615
		QIN072 (15,7)	224.651	244.016	317.185	0.720106
		QIN072 (15,12)	224.458	235.734	310.875	0.703754
		QIN072 (15,17)	212.011	235.787	313.505	0.727172
		QIN072 (16,9)	224.458	236.955	307.899	0.704065
		QIN072 (16,10)	240.216	235.323	310.522	0.693166
		QIN072 (16,12)	224.458	237.054	308.966	0.708661
		QIN072 (16,15)	230.12	233.713	307.399	0.700783
		QIN072 (17,4)	230.12	235.484	303.583	0.686322
		QIN072 (17,18)	218.577	227.202	316.935	0.724752
		QIN072 (18,10)	230.12	243.237	309.844	0.681519
Qingshania magnifica	W144QIN-078	QIN078 (2,31)	230.12	225.837	311.587	0.657104
		QIN078 (3,43)	224.265	243.319	310.096	0.640254
		QIN078 (11,28)	230.12	243.315	312.471	0.693883
		QIN078 (14,36)	230.12	229.337	316.199	0.666956
		QIN078 (20,51)	229.937	235.097	312.396	0.639126
		QIN078 (21,43)	229.937	242.672	316.887	0.638001
		QIN078 (26,51)	224.651	225.25	313.12	0.697973
		QIN078 (34,48)	230.12	230.486	315.404	0.681201
		QIN078 (35,31)	218.167	228.88	317.807	0.68586
		QIN078 (36,44)	224.458	233.057	317.336	0.683454
		QIN078 (37,26)	218.167	236.131	309.96	0.726323
		QIN078 (39,40)	230.12	235.463	309.4	0.640732
		QIN078 (41,45)	211.792	238.049	308.89	0.624302
		QIN078 (43,36)	235.239	244.547	303.62	0.654961
		QIN078 (44,45)	218.167	238.765	312.887	0.692886
		QIN078 (46,31)	218.167	234.373	312.606	0.676415
		QIN078 (50,36)	218.167	242.515	308.104	0.640065
		QIN078 (51,34)	230.12	232.636	308.915	0.7006
		QIN078 (52,29)	230.12	232.945	310.933	0.695401
		QIN078 (53,28)	229.937	239.636	306.585	0.662843
		QIN078 (55,26)	218.372	231.911	309.252	0.680235
		QIN078 (55,28)	224.265	226.646	308.453	0.658648
		QIN078 (62,36)	235.239	245.568	312.823	0.670836
		QIN078 (64,23)	230.12	241.358	311.891	0.710599
		QIN078 (64,27)	235.239	234.158	308.446	0.680594
		QIN078 (64,28)	235.239	230.632	315.479	0.659167
		QIN078 (64,31)	218.372	251.05	307.054	0.653726
		QIN078 (65,28)	235.239	240.373	307.446	0.684176
		QIN078 (65,47)	230.12	224.797	308.817	0.673292
		QIN078 (66,31)	229.937	235.908	303.849	0.652664
Siphonophycus punctatum	W144SIP-004	SIP004-074	224.458	219.398	308.357	0.677371
		SIP004-075	230.12	233.59	314.72	0.707222
		SIP004-077	229.937	231.202	310.362	0.711943
		SIP004-079	244.906	221.391	305.936	0.690987
		SIP004-080	230.12	234.669	307.727	0.702722
		SIP004-081	230.12	219.514	314.501	0.66252
		SIP004-084	235.586	226.489	323.899	0.692368
		SIP004-085	230.303	226.087	324.351	0.735582
		SIP004-086	224.458	235.779	322.825	0.61662
		SIP004-092	230.303	221.415	319.641	0.694049
		SIP004-093	204.866	228.953	313.614	0.711147
		SIP004-094	235.413	226.73	317.553	0.68167
		SIP004-095	218.577	229.81	314.803	0.714245
		SIP004-096	235.413	221.152	312.694	0.687074
		SIP004-097	224.458	228.415	315.373	0.669158
		SIP004-098	224.458	230.509	313.494	0.650572
		SIP004-100	240.382	226.693	319.252	0.708157
Oscillaoriopsis princeps	W144OSCP-002	OSC002-122	235.413	220.006	304.819	0.747873
		OSC002-124	235.586	232.937	293.181	0.689474
		OSC002-125	230.303	221.735	305.296	0.693453
		OSC002-127	224.651	229.55	313.763	0.705236
		OSC002-131	218.781	223.778	313.247	0.694865
		OSC002-132	224.651	223.558	317.698	0.706949
		OSC002-133	230.303	222.864	312.326	0.711101
		OSC002-140	230.12	231.687	313.492	0.710474
		OSC002-146	218.577	242.27	306.431	0.651171
		OSC002-147	218.781	213.842	305.239	0.711593
		OSC002-148	224.843	223.655	317.07	0.684717
		OSC002-149	218.781	228.834	322.966	0.760757
		OSC002-150	230.303	238.66	315.847	0.724639
Oscillaoriopsis princeps	W144OSCP-003	OSC003-151	218.781	223.36	328.304	0.733947
		OSC003-152	230.303	223.696	326.492	0.686324
		OSC003-153	230.12	220.314	309.111	0.716556
		OSC003-155	218.372	212.957	328.683	0.734109
		OSC003-165	240.216	222.043	317.757	0.660893
		OSC003-166	235.413	227.258	308.763	0.679626
		OSC003-167	218.372	218.594	310.287	0.696929
		OSC003-168	218.781	225.994	319.331	0.696009
		OSC003-169	235.76	216.035	319.422	0.700725
		OSC003-170	230.12	224.751	317.524	0.763888
		OSC003-176	224.651	216.93	318.819	0.733161
		OSC003-177	224.651	225.042	321.492	0.7179
		OSC003-179	230.12	217.899	318.212	0.724139
		OSC003-180	245.065	222.414	318.715	0.702988
		OSC003-183	218.577	216.416	311.328	0.75658
Pseudodendron sp.	W144PSEU-001	PSEU001-023	224.458	228.118	312.37	0.728031
		PSEU001-025	235.413	226.362	316.609	0.735348
		PSEU001-026	230.12	226.362	316.609	0.712011
		PSEU001-029	230.12	229.262	311.25	0.683079
		PSEU001-030	224.458	218.686	319.409	0.666198
		PSEU001-032	235.586	219.542	323.543	0.674636
		PSEU001-033	235.586	227.976	314.934	0.707442
		PSEU001-034	230.12	224.339	308.132	0.701578
		PSEU001-035	235.413	224.313	318.126	0.725416
		PSEU001-036	230.12	224.732	323.035	0.674852
		PSEU001-037	235.413	228.136	311.683	0.73915
		PSEU001-038	218.577	217.68	305.363	0.692488
		PSEU001-039	224.458	227.099	323.168	0.677545
		PSEU001-040	230.303	228.886	308.395	0.742687
		PSEU001-041	230.303	218.931	320.73	0.780404
		PSEU001-042	235.586	219.753	315.321	0.692043
		PSEU001-045	235.586	206.049	317.7	0.728571

## Sheet: PCA
	QIN 1	QIN 8	QIN 17	QIN 36	QIN 44	QIN 78	OSCP 2	OSCP 3	PSEU 1	SIP 1	SIP 4			Taxon		PC 1	PC 2	PC 3	PC 4
Raman shift (cm-1)	Qingshania magnifica	Qingshania magnifica	Qingshania magnifica	Qingshania magnifica	Qingshania magnifica	Qingshania magnifica	Oscillatoriopsis princeps	Oscillatoriopsis princeps	Pseudodendron sp.	Siphonophycus punctatum	Siphonophycus punctatum					43.47%	21.46%	10.94%	9.06%
	W144QIN-001	W144QIN-008	W144QIN-017	W144QIN-036	W144QIN-044	W144QIN-078	W144OSCP-002	W144OSCP-003	W144PSEU-001	W105SIP-001	W144SIP-004			Scores Labels	Specimen no.	Scores	Scores	Scores	Scores
1000.16080474891	0.0108928	0.00830961	0.00873279	0.010311	0.017945	0.00733975	0.0118973	0.0134632	0.0124242	0.020482	0.0117252			QIN 1	W144QIN-001	-1.03166	0.713477	0.367149	0.483421
1004.41584716955	0.0196098	0.0160654	0.0179764	0.018187	0.0271656	0.0123151	0.0172651	0.0210889	0.0181847	0.0133395	0.0131677			QIN 8	W144QIN-008	-1.30063	-0.922235	-0.0747614	-0.471627
1008.66865495964	0.0192691	0.0129736	0.0144937	0.0150859	0.0278333	0.0150841	0.0166247	0.0148475	0.011983	0.0190149	0.0155819			QIN 17	W144QIN-017	-0.653379	0.394983	-0.960318	1.83229
1012.91923002179	0.0174072	0.0185345	0.0179806	0.0179505	0.0240094	0.00882162	0.0216226	0.020738	0.0149821	0.020352	0.0170518			QIN 36	W144QIN-036	0.337146	1.34514	0.000304659	0.647669
1017.16757425622	0.0197963	0.0136024	0.0176737	0.0117235	0.0239003	0.0113832	0.0174946	0.0224389	0.0119757	0.0274175	0.0165887			QIN 44	W144QIN-044	-0.833162	0.414948	2.39081	-0.44621
1021.41368956081	0.0266742	0.0200562	0.023027	0.0248223	0.030371	0.0210726	0.0192739	0.027178	0.0151934	0.0170411	0.0138512			QIN 78	W144QIN-078	-0.779217	0.619823	-1.66138	-1.5244
1025.65757783099	0.0225689	0.0153852	0.0135096	0.0205466	0.0256244	0.0116049	0.0177428	0.0216398	0.0195519	0.0242197	0.0177115			OSCP 2	W144OSCI-002	1.86795	0.746735	0.306844	-0.885699
1029.89924095988	0.0320141	0.025145	0.0244742	0.0266451	0.0323877	0.0215275	0.0242011	0.0237917	0.0174078	0.0211975	0.0192074			OSCP 3	W144OSCI-003	1.11406	0.363279	-0.0470056	0.540534
1034.13868083819	0.025946	0.0204883	0.0211098	0.0240124	0.0300258	0.01882	0.0243726	0.0194879	0.0230422	0.0244901	0.0249691			PSEU 1	W144PSEU-001	0.577868	-0.641947	-0.541293	-0.117802
1038.37589935429	0.0192494	0.01768	0.0273866	0.0260644	0.0247536	0.0163181	0.0277734	0.0261725	0.0248189	0.0285034	0.0225273			SIP 1	W105SIP-001	0.565132	-1.97195	0.264378	1.00822
1042.61089839418	0.0298772	0.0331634	0.0253539	0.0371127	0.040547	0.0256829	0.0308798	0.035468	0.0273126	0.0273893	0.0302019			SIP 4	W144SIP-004	0.135894	-1.06225	-0.0447219	-1.0664
1046.84367984155	0.0275726	0.0289565	0.0262434	0.0353954	0.0383774	0.0268571	0.0365639	0.0280401	0.0268268	0.027324	0.0304324
1051.07424557768	0.0292164	0.030186	0.0229663	0.033595	0.0334898	0.0268604	0.0388774	0.0350698	0.0359082	0.0352242	0.0309949
1055.30259748158	0.0301138	0.030386	0.0218242	0.0368986	0.0386082	0.0254212	0.0425443	0.032176	0.0295078	0.0316778	0.040355
1059.52873742989	0.0282467	0.0350734	0.0330658	0.0412451	0.0364172	0.0309186	0.0392693	0.0433375	0.0355527	0.0379329	0.0334991
1063.75266729692	0.0478995	0.0368878	0.0329517	0.0404342	0.0465493	0.0334688	0.0463199	0.0399143	0.040016	0.0312728	0.0409163
1067.97438895469	0.0418966	0.0384972	0.0395109	0.044985	0.0496633	0.0322198	0.0413153	0.0390894	0.0428584	0.0391574	0.0410841
1072.19390427288	0.0389344	0.0320271	0.0360332	0.0435719	0.0458689	0.036105	0.0456738	0.0464781	0.0453527	0.0398239	0.0399331
1076.41121511887	0.0325028	0.0354795	0.0404771	0.0392411	0.0394456	0.0370855	0.0458142	0.0453587	0.0396619	0.0410014	0.0431388
1080.62632335774	0.0507219	0.0488195	0.0465612	0.0567021	0.0560909	0.0418179	0.0566319	0.0524157	0.042422	0.0451133	0.0492905
1084.83923085229	0.0444871	0.043514	0.0484113	0.0523245	0.0480126	0.0407228	0.049094	0.0458944	0.0504673	0.0435097	0.0475863
1089.04993946298	0.042845	0.0389345	0.0461223	0.0558612	0.0541523	0.0420517	0.0545404	0.0497235	0.0473015	0.049847	0.0460026
1093.25845104805	0.0543494	0.0495654	0.0535665	0.0548808	0.0607894	0.0491202	0.0581193	0.047268	0.0497743	0.0520816	0.0455758
1097.46476746339	0.0421578	0.0412914	0.0363235	0.0556087	0.0506032	0.0436056	0.0630721	0.0546653	0.0451831	0.0486046	0.0512393
1101.66889056269	0.0516274	0.0501339	0.045713	0.056591	0.0608773	0.0503385	0.0611722	0.0601133	0.0491708	0.0485331	0.0526847
1105.8708221973	0.0417744	0.0513648	0.0534052	0.0570277	0.0586372	0.0491576	0.0698881	0.0593952	0.0513511	0.0557119	0.0514817
1110.07056421636	0.0597672	0.0593667	0.0635918	0.0614134	0.0667034	0.0499953	0.068874	0.0646014	0.0631812	0.0592529	0.0578578
1114.26811846673	0.0536351	0.0480695	0.0620033	0.0633832	0.0641396	0.0568594	0.0666545	0.0663621	0.0586953	0.0560121	0.0583577
1118.46348679302	0.0604628	0.0631182	0.0556363	0.0625131	0.0661207	0.0591378	0.0727472	0.0695558	0.0626571	0.0609529	0.063864
1122.6566710376	0.0633183	0.0650867	0.0625687	0.0692894	0.0659372	0.0555456	0.0807316	0.0705429	0.069213	0.0698916	0.0708834
1126.8476730406	0.0760878	0.0605406	0.075836	0.0713685	0.0723412	0.0650064	0.0849434	0.0783433	0.067935	0.0726535	0.0753853
1131.03649463992	0.0737736	0.0718563	0.072202	0.0800125	0.0756037	0.0709898	0.0874697	0.082481	0.0741963	0.0817222	0.0730949
1135.2231376712	0.0710694	0.0785971	0.0779937	0.0814456	0.0703859	0.0704839	0.100829	0.0811853	0.0894972	0.0834146	0.0755446
1139.40760396791	0.0899815	0.0905938	0.0858611	0.0997883	0.098974	0.0860013	0.103839	0.100516	0.0974603	0.090631	0.0891451
1143.58989536124	0.0886147	0.0916035	0.0927886	0.0961925	0.0971156	0.0884807	0.112368	0.102736	0.103448	0.106496	0.0975432
1147.77001368022	0.105572	0.10258	0.107302	0.114912	0.113299	0.102893	0.122124	0.119048	0.112585	0.114805	0.112288
1151.94796075164	0.107419	0.10635	0.11241	0.125616	0.111039	0.107182	0.128783	0.12914	0.116146	0.11858	0.1191
1156.12373840011	0.125259	0.119667	0.120533	0.132789	0.129939	0.119222	0.135191	0.134645	0.13824	0.136333	0.131988
1160.29734844803	0.132191	0.124542	0.130369	0.134261	0.134885	0.121533	0.150906	0.150891	0.145456	0.137884	0.142098
1164.4687927156	0.124095	0.120116	0.129727	0.141641	0.125086	0.124603	0.161297	0.153257	0.146925	0.150954	0.145257
1168.63807302086	0.139134	0.138597	0.151296	0.153304	0.150107	0.138068	0.156383	0.161016	0.157036	0.157311	0.151186
1172.80519117965	0.155744	0.147792	0.147323	0.161943	0.156213	0.143571	0.171357	0.167803	0.160058	0.1633	0.156465
1176.97014900565	0.159826	0.154037	0.161038	0.169667	0.153191	0.153022	0.188429	0.178137	0.179019	0.17125	0.162317
1181.13294831035	0.158129	0.162591	0.159431	0.166876	0.162672	0.160792	0.200041	0.187324	0.177641	0.18198	0.174344
1185.29359090309	0.183637	0.174872	0.173084	0.192562	0.176829	0.170078	0.197371	0.193624	0.192181	0.194089	0.184359
1189.45207859106	0.183377	0.184461	0.188214	0.198003	0.195746	0.183878	0.210957	0.200088	0.198407	0.199407	0.195338
1193.60841317926	0.194085	0.185282	0.192742	0.203858	0.197237	0.186347	0.216192	0.228005	0.201946	0.21073	0.202986
1197.76259647059	0.202991	0.199337	0.204071	0.216517	0.213911	0.198305	0.22288	0.221058	0.212591	0.213839	0.20808
1201.91463026576	0.204359	0.202845	0.215355	0.222119	0.208847	0.195429	0.240547	0.228771	0.232347	0.227752	0.219942
1206.06451636339	0.210617	0.212004	0.218951	0.235014	0.217417	0.216186	0.249774	0.234758	0.234659	0.238528	0.237086
1210.21225655992	0.239465	0.232356	0.240341	0.243888	0.239884	0.231023	0.259109	0.258908	0.251354	0.257877	0.236894
1214.3578526497	0.241608	0.244597	0.249007	0.256511	0.244133	0.240532	0.274648	0.271042	0.258664	0.269428	0.258597
1218.50130642493	0.26337	0.2552	0.265391	0.276789	0.261715	0.243986	0.292602	0.283224	0.281588	0.284598	0.276791
1222.6426196757	0.259752	0.269295	0.272289	0.284401	0.269576	0.269826	0.311246	0.304509	0.29317	0.287205	0.2917
1226.78179419001	0.278364	0.281985	0.295675	0.302341	0.285825	0.281854	0.338294	0.306083	0.310099	0.309772	0.299065
1230.91883175372	0.313817	0.304077	0.312309	0.324111	0.301174	0.296338	0.330516	0.327411	0.326246	0.32343	0.316477
1235.05373415061	0.31716	0.310009	0.327836	0.335784	0.313644	0.311487	0.35453	0.331068	0.336716	0.341177	0.329858
1239.18650316234	0.330507	0.338772	0.341205	0.349944	0.329708	0.32132	0.369494	0.359986	0.365664	0.354438	0.34323
1243.31714056851	0.344839	0.34556	0.348347	0.358518	0.345373	0.340897	0.383781	0.368603	0.366916	0.376147	0.366319
1247.4456481466	0.350387	0.352807	0.369256	0.37259	0.352033	0.352181	0.391102	0.365951	0.381379	0.381805	0.377104
1251.57202767206	0.361464	0.356502	0.382153	0.381237	0.359262	0.362931	0.403391	0.393623	0.39149	0.391439	0.382932
1255.69628091817	0.372723	0.363439	0.384152	0.392676	0.369482	0.368502	0.412418	0.396785	0.398861	0.406511	0.398507
1259.81840965626	0.393314	0.380205	0.391283	0.401818	0.389006	0.376466	0.413535	0.4116	0.408925	0.415162	0.406013
1263.93841565548	0.398874	0.390923	0.420153	0.411011	0.386586	0.383899	0.42638	0.415955	0.413314	0.413857	0.407836
1268.05630068298	0.402103	0.395376	0.418447	0.427874	0.403317	0.40001	0.440525	0.422408	0.43216	0.427576	0.424332
1272.17206650385	0.396879	0.4043	0.417359	0.425837	0.400222	0.393855	0.451377	0.436974	0.426352	0.440453	0.429749
1276.28571488111	0.424144	0.411801	0.427703	0.43321	0.417931	0.413447	0.451098	0.449523	0.444366	0.439641	0.426888
1280.39724757575	0.417948	0.416804	0.425581	0.443255	0.418777	0.418466	0.463222	0.442699	0.44804	0.453649	0.444676
1284.50666634668	0.43294	0.428726	0.451244	0.455924	0.429503	0.42461	0.470428	0.464817	0.457068	0.467623	0.443774
1288.61397295084	0.449608	0.434086	0.455743	0.462757	0.438646	0.433103	0.482092	0.472465	0.467407	0.485741	0.450364
1292.71916914307	0.456481	0.448084	0.47536	0.46891	0.45229	0.444042	0.500402	0.479933	0.485422	0.493963	0.471139
1296.82225667622	0.468319	0.460637	0.489175	0.479164	0.458466	0.476282	0.510532	0.506427	0.494726	0.513155	0.486902
1300.9232373011	0.466222	0.474132	0.479945	0.511496	0.469783	0.47049	0.525402	0.512812	0.512506	0.535243	0.489857
1305.02211276653	0.502941	0.500377	0.521046	0.524179	0.508736	0.496339	0.561326	0.545328	0.535327	0.565622	0.536597
1309.11888481927	0.52831	0.513858	0.542519	0.539539	0.523921	0.520247	0.578188	0.564681	0.565322	0.577347	0.54309
1313.2135552041	0.560906	0.540762	0.57211	0.578835	0.555121	0.548807	0.611844	0.596761	0.590495	0.622284	0.573909
1317.30612566381	0.580149	0.571775	0.591728	0.609336	0.579322	0.581889	0.631733	0.634831	0.621113	0.649299	0.604323
1321.39659793916	0.626152	0.620193	0.633248	0.630878	0.612666	0.599715	0.649478	0.6482	0.64358	0.665465	0.643551
1325.48497376895	0.65046	0.619436	0.651161	0.654232	0.640483	0.631756	0.675019	0.678116	0.674514	0.695918	0.661799
1329.57125488994	0.657863	0.656492	0.668403	0.680537	0.652335	0.641742	0.678759	0.693191	0.681336	0.70269	0.678918
1333.65544303696	0.684822	0.668535	0.697341	0.691075	0.678021	0.658966	0.693988	0.699182	0.685347	0.711607	0.676216
1337.73753994281	0.687857	0.666744	0.688401	0.690117	0.661016	0.649672	0.673285	0.680961	0.677137	0.703703	0.673927
1341.81754733836	0.681749	0.670163	0.697398	0.682355	0.668291	0.658936	0.660295	0.678772	0.662159	0.675284	0.658893
1345.89546695249	0.676185	0.638004	0.665423	0.674462	0.640266	0.644084	0.643699	0.661488	0.65407	0.647157	0.633345
1349.97130051209	0.64514	0.623502	0.661067	0.65196	0.63079	0.618799	0.63525	0.650086	0.633274	0.645071	0.614762
1354.04504974213	0.636771	0.602734	0.642115	0.628311	0.606136	0.603814	0.613402	0.624297	0.608556	0.623171	0.599048
1358.1167163656	0.606013	0.594573	0.623241	0.620454	0.59165	0.59137	0.598065	0.609885	0.59815	0.608584	0.592164
1362.18630210352	0.581413	0.573937	0.608929	0.590185	0.5721	0.582353	0.582113	0.585745	0.581889	0.572126	0.569443
1366.25380867501	0.580134	0.560361	0.587467	0.591105	0.557748	0.563604	0.55088	0.57632	0.568812	0.550847	0.548736
1370.3192377972	0.547007	0.535768	0.562014	0.57198	0.539916	0.547803	0.540389	0.549113	0.531542	0.533729	0.529797
1374.3825911853	0.530581	0.517196	0.537933	0.54002	0.521204	0.528867	0.51891	0.53808	0.517453	0.516514	0.498061
1378.44387055259	0.513868	0.490227	0.523126	0.518043	0.489674	0.502502	0.498368	0.506356	0.495302	0.49173	0.478697
1382.50307761042	0.502649	0.476832	0.489661	0.505508	0.477245	0.483868	0.480704	0.488677	0.473278	0.462957	0.463796
1386.5602140682	0.47623	0.447034	0.47277	0.47609	0.45144	0.453667	0.470709	0.456959	0.446101	0.438995	0.44436
1390.61528163342	0.45293	0.429061	0.452619	0.461051	0.438218	0.446462	0.428024	0.44557	0.427959	0.421656	0.421471
1394.66828201167	0.441148	0.416051	0.441144	0.437943	0.418297	0.416914	0.416879	0.423722	0.417471	0.396331	0.400915
1398.71921690663	0.386391	0.386539	0.409073	0.421172	0.379166	0.403353	0.407593	0.403598	0.387744	0.380602	0.383715
1402.76808802005	0.393386	0.372256	0.402972	0.391767	0.384262	0.39039	0.382873	0.391852	0.372421	0.362111	0.370659
1406.81489705178	0.384616	0.360493	0.387683	0.386904	0.374691	0.382391	0.370829	0.372474	0.358689	0.346374	0.35385
1410.85964569979	0.353301	0.345967	0.358103	0.352709	0.348697	0.354413	0.365851	0.35543	0.351932	0.331644	0.333247
1414.90233566015	0.358872	0.328811	0.34339	0.351429	0.3303	0.350431	0.348749	0.341933	0.339416	0.33116	0.328333
1418.94296862702	0.338974	0.318127	0.341125	0.346796	0.321873	0.337858	0.339381	0.343407	0.326377	0.3243	0.315742
1422.98154629269	0.322447	0.301996	0.328123	0.330151	0.316161	0.327239	0.331508	0.318454	0.307089	0.309663	0.308756
1427.01807034756	0.304302	0.297601	0.306055	0.319826	0.294987	0.310248	0.32145	0.308647	0.300955	0.28609	0.299196
1431.05254248018	0.307698	0.295499	0.322402	0.323858	0.310019	0.310879	0.30852	0.305696	0.311213	0.283234	0.282042
1435.08496437719	0.300961	0.279157	0.286848	0.311234	0.277329	0.301323	0.297613	0.296999	0.290044	0.273554	0.284672
1439.11533772338	0.293422	0.2775	0.288698	0.290826	0.279825	0.288899	0.29468	0.305653	0.290595	0.269551	0.273194
1443.14366420167	0.270633	0.261547	0.282705	0.290378	0.275963	0.281887	0.286602	0.293961	0.283236	0.262819	0.266656
1447.16994549313	0.274213	0.263465	0.275443	0.283079	0.266116	0.278903	0.288412	0.279977	0.270414	0.251585	0.266505
1451.19418327695	0.255682	0.254165	0.265863	0.271518	0.252494	0.262723	0.282169	0.27874	0.263992	0.252307	0.260984
1455.21637923051	0.263776	0.262205	0.265421	0.275851	0.262814	0.27565	0.27622	0.273828	0.265476	0.242445	0.261566
1459.2365350293	0.251328	0.247436	0.256625	0.271895	0.256023	0.258329	0.264739	0.26427	0.261857	0.256616	0.250061
1463.25465234698	0.246375	0.24407	0.247635	0.27373	0.2612	0.260406	0.273078	0.272466	0.252625	0.249023	0.263055
1467.27073285538	0.244622	0.237047	0.251209	0.261508	0.239351	0.26334	0.274474	0.270588	0.260737	0.244724	0.248345
1471.28477822449	0.24885	0.243998	0.251813	0.259843	0.245265	0.261254	0.276845	0.260531	0.251392	0.244878	0.245022
1475.29679012247	0.258799	0.244879	0.251892	0.264709	0.255123	0.257511	0.266083	0.266563	0.262167	0.247961	0.248928
1479.30677021564	0.242961	0.23281	0.243551	0.254136	0.243994	0.255889	0.263879	0.266912	0.25526	0.24492	0.249147
1483.31472016851	0.246813	0.239032	0.24828	0.259446	0.240393	0.25806	0.257701	0.266086	0.250918	0.244695	0.249628
1487.32064164378	0.249331	0.233077	0.250123	0.263371	0.236324	0.256978	0.268999	0.264655	0.250482	0.244466	0.251807
1491.32453630233	0.247133	0.235649	0.253072	0.258609	0.243193	0.257108	0.266658	0.261049	0.249328	0.239027	0.242492
1495.32640580321	0.240423	0.223616	0.249715	0.259402	0.228891	0.252639	0.276684	0.259597	0.251826	0.250386	0.248834
1499.32625180368	0.236431	0.233447	0.238663	0.26413	0.241824	0.256561	0.273298	0.264674	0.253454	0.244392	0.251557
1503.3240759592	0.25217	0.233502	0.245618	0.262455	0.245212	0.260737	0.269274	0.263573	0.2578	0.236215	0.254448
1507.31987992343	0.230646	0.234717	0.246126	0.262054	0.237722	0.264958	0.274847	0.263865	0.259464	0.245318	0.254368
1511.31366534823	0.248153	0.236252	0.256255	0.273379	0.241761	0.263702	0.275853	0.274392	0.256878	0.248038	0.250185
1515.30543388367	0.250698	0.235296	0.246183	0.27041	0.245124	0.261132	0.279373	0.270228	0.258894	0.259423	0.255891
1519.29518717804	0.258167	0.236783	0.258886	0.27318	0.247471	0.272044	0.285687	0.268587	0.253923	0.244119	0.252893
1523.28292687784	0.248903	0.241069	0.25962	0.264434	0.245542	0.262809	0.287017	0.27641	0.269379	0.243161	0.259926
1527.2686546278	0.262979	0.231093	0.245151	0.276681	0.242506	0.271284	0.290079	0.278684	0.270402	0.250579	0.261141
1531.25237207087	0.255004	0.250963	0.267106	0.275625	0.254406	0.277209	0.290651	0.276783	0.269409	0.262013	0.261608
1535.23408084822	0.259668	0.242643	0.262713	0.2829	0.247846	0.27992	0.303543	0.285003	0.2739	0.274725	0.273495
1539.21378259928	0.275261	0.255558	0.266469	0.292648	0.258698	0.290967	0.310745	0.298014	0.283891	0.268614	0.275835
1543.1914789617	0.277673	0.262577	0.270805	0.304218	0.269193	0.298471	0.320801	0.310533	0.295398	0.287573	0.281737
1547.16717157136	0.268008	0.2556	0.277926	0.299707	0.254198	0.304749	0.339883	0.313952	0.307611	0.292284	0.291202
1551.1408620624	0.303207	0.289666	0.30766	0.332543	0.301289	0.331784	0.363789	0.347972	0.315347	0.314311	0.306751
1555.11255206721	0.299916	0.299302	0.313776	0.341403	0.302642	0.336751	0.389194	0.379983	0.355381	0.33623	0.333217
1559.08224321643	0.343008	0.332165	0.358073	0.387344	0.348469	0.380106	0.425743	0.402339	0.383777	0.379803	0.366684
1563.04993713894	0.366148	0.353563	0.360777	0.404974	0.356898	0.402448	0.472372	0.43531	0.427247	0.398384	0.404388
1567.01563546191	0.40154	0.389487	0.414622	0.444311	0.397083	0.442633	0.510574	0.472371	0.462723	0.444495	0.447711
1570.97933981075	0.447261	0.43726	0.453503	0.503492	0.455205	0.483062	0.550425	0.530719	0.512029	0.486392	0.484956
1574.94105180915	0.480318	0.479474	0.50457	0.531691	0.483655	0.526907	0.621805	0.583302	0.567082	0.54322	0.540962
1578.90077307908	0.52395	0.529304	0.557235	0.610477	0.536671	0.584443	0.679337	0.632472	0.623776	0.610228	0.595025
1582.85850524075	0.582922	0.595854	0.611784	0.658432	0.587546	0.642361	0.752889	0.711148	0.696225	0.674338	0.664286
1586.81424991268	0.649573	0.662116	0.672413	0.735034	0.673777	0.697195	0.819141	0.778464	0.764166	0.757446	0.732737
1590.76800871168	0.716742	0.728078	0.75812	0.795001	0.734102	0.77984	0.913803	0.863199	0.837815	0.833475	0.81494
1594.71978325282	0.828545	0.8218	0.850328	0.893797	0.846921	0.863863	0.979029	0.943697	0.925004	0.91081	0.906977
1598.66957514948	0.912486	0.916477	0.924314	0.951749	0.919261	0.936803	0.981621	0.975212	0.964766	0.967928	0.977833
1602.61738601332	0.973998	0.984182	0.981165	0.987533	0.978679	0.978019	0.966415	0.971725	0.984999	0.987739	0.987489
1606.56321745429	0.995686	0.98214	0.988385	0.989339	0.980018	0.982507	0.896334	0.93174	0.936692	0.948505	0.949727
1610.50707108068	0.93736	0.926865	0.936975	0.908816	0.923477	0.922934	0.802514	0.844505	0.857618	0.883653	0.876299
1614.44894849905	0.849905	0.837147	0.852538	0.817095	0.833222	0.824112	0.69209	0.73888	0.75066	0.753255	0.763492
1618.38885131427	0.7388	0.716807	0.734396	0.696872	0.703461	0.708399	0.566446	0.638598	0.620498	0.635287	0.635234
1622.32678112953	0.640724	0.611265	0.631139	0.581152	0.603133	0.594309	0.469043	0.501839	0.502543	0.503097	0.517033
1626.26273954635	0.498884	0.471922	0.49654	0.470941	0.472925	0.477266	0.389774	0.406215	0.394208	0.407354	0.414796
1630.19672816455	0.407566	0.378197	0.385565	0.374312	0.364533	0.382505	0.327088	0.339598	0.337544	0.321874	0.338104
1634.12874858228	0.312133	0.300495	0.318699	0.312534	0.317267	0.315276	0.26943	0.281319	0.281719	0.271106	0.282171
1638.05880239601	0.269946	0.25465	0.263948	0.263506	0.255161	0.264682	0.244663	0.247911	0.245235	0.226936	0.243193
1641.98689120055	0.251758	0.228794	0.232251	0.23293	0.237475	0.231788	0.210765	0.202623	0.21672	0.203684	0.212776
1645.91301658902	0.190739	0.179399	0.195188	0.197145	0.180797	0.188536	0.178979	0.18389	0.184178	0.169584	0.187027
1649.83718015292	0.168808	0.16261	0.177739	0.177866	0.168606	0.175949	0.170288	0.166625	0.157768	0.152869	0.162366
1653.75938348205	0.145086	0.142056	0.146501	0.158527	0.148605	0.154304	0.148295	0.142419	0.140587	0.13577	0.147058
1657.67962816459	0.121453	0.121484	0.130945	0.141347	0.126456	0.131462	0.128207	0.12329	0.118237	0.113386	0.124537
1661.59791578702	0.11754	0.112721	0.116466	0.109259	0.117091	0.116118	0.109231	0.111148	0.112106	0.0977442	0.10949
1665.51424793421	0.104077	0.10223	0.106188	0.102724	0.109387	0.103663	0.10603	0.0993729	0.099706	0.0863072	0.0897733
1669.42862618938	0.0884512	0.085536	0.0811039	0.0946767	0.0839746	0.0928629	0.0988744	0.0869582	0.0866721	0.0820106	0.0857054
1673.34105213409	0.0875905	0.0828119	0.0928375	0.087952	0.0893062	0.0926544	0.089176	0.0807185	0.0852332	0.0729341	0.0844588
1677.25152734828	0.0838038	0.0766932	0.0882145	0.0890997	0.0877418	0.0830939	0.0784315	0.0803315	0.0799155	0.0704853	0.0778364
1681.16005341025	0.0764201	0.0646154	0.0702604	0.0730153	0.0778682	0.0803335	0.0784963	0.0729748	0.0736318	0.0613948	0.0729724
1685.06663189665	0.0710468	0.0641465	0.0686088	0.0777123	0.0731246	0.0775608	0.0780252	0.0659267	0.0740657	0.0641756	0.0667599
1688.97126438254	0.077958	0.064438	0.0663992	0.0742165	0.0709236	0.0770745	0.0767311	0.0694337	0.0710842	0.0633847	0.0675689
1692.87395244131	0.0697015	0.064657	0.0601435	0.0752556	0.0716867	0.0727176	0.0752642	0.0607297	0.0683574	0.0609522	0.0765372
1696.77469764476	0.0679387	0.0544027	0.0617818	0.0614187	0.0655111	0.0649226	0.072943	0.0567906	0.0710967	0.0547906	0.063747
1700.67350156305	0.0610225	0.0547618	0.0539653	0.0619883	0.0651246	0.0610932	0.0631005	0.0693117	0.0589923	0.0509513	0.0629533
1704.57036576476	0.0561115	0.0477708	0.0437642	0.0557665	0.0500755	0.052382	0.05974	0.0529892	0.054457	0.0502688	0.0536459
1708.46529181682	0.0558485	0.0517382	0.0484614	0.0575663	0.0589996	0.0545822	0.0539668	0.0485757	0.0525034	0.0395666	0.0493251
1712.35828128456	0.0556869	0.0437686	0.047864	0.0503948	0.0599089	0.0530235	0.0495339	0.0432047	0.0442563	0.0391347	0.0450414
1716.24933573173	0.054945	0.0390578	0.0412238	0.0438706	0.0480245	0.0401578	0.0468891	0.048293	0.0381519	0.0384208	0.0419423
1720.13845672045	0.0368447	0.0359843	0.0370214	0.0389718	0.0386941	0.0356149	0.0436722	0.0445144	0.0371288	0.0350954	0.0387291
1724.02564581124	0.0353271	0.0337676	0.0322138	0.0386653	0.0409941	0.0354899	0.0365646	0.0339707	0.0348247	0.0350547	0.0378449
1727.91090456306	0.038107	0.0334835	0.0411908	0.0389042	0.0437208	0.0338926	0.0374342	0.0311841	0.0293498	0.0260151	0.031842
1731.79423453324	0.0338922	0.0291696	0.0296125	0.0365368	0.0324493	0.029817	0.0387174	0.030502	0.029549	0.0281106	0.030185
1735.67563727753	0.0249942	0.0236752	0.0315498	0.0270111	0.0282047	0.0263289	0.0318362	0.0312982	0.0260442	0.0277204	0.0221979
1739.55511435012	0.0355928	0.0290037	0.0341232	0.0358754	0.0384338	0.0277203	0.0309666	0.0257587	0.0255283	0.0237171	0.0227103
1743.43266730358	0.0466606	0.0289113	0.0348948	0.0400729	0.041574	0.0312533	0.0344583	0.024212	0.0269874	0.0284873	0.0322051
1747.30829768893	0.0317877	0.0262096	0.0273813	0.0289155	0.0371413	0.0234953	0.0278995	0.0277712	0.02736	0.0280654	0.0244929
1751.18200705559	0.0364385	0.0278162	0.0294285	0.0338718	0.0373074	0.03115	0.0324547	0.0291799	0.0265266	0.0251726	0.0221293
1755.05379695142	0.0337642	0.0312922	0.0201512	0.0309726	0.0361188	0.0280346	0.0312094	0.0272313	0.024973	0.0210616	0.0254866
1758.92366892274	0.0206833	0.0170694	0.0149033	0.0216765	0.0229761	0.0209342	0.0273713	0.0222347	0.0178074	0.0189634	0.0213969
1762.79162451424	0.0228375	0.0284696	0.0233886	0.0261833	0.0276838	0.0226027	0.0209425	0.0289654	0.0244291	0.0173141	0.0203
1766.6576652691	0.0320947	0.0233582	0.029673	0.0269428	0.0376464	0.0277749	0.0230119	0.0215904	0.0113771	0.0175227	0.0197034
1770.52179272891	0.0211578	0.0231488	0.0206113	0.0254399	0.0288016	0.0199818	0.0246775	0.0266007	0.015761	0.0194418	0.0194085
1774.38400843372	0.0153356	0.01482	0.0164955	0.016849	0.0163728	0.018958	0.0225105	0.0189018	0.0172616	0.0170899	0.0186003
1778.24431392202	0.0193962	0.021657	0.0207945	0.0203681	0.0241792	0.023749	0.0278837	0.0213211	0.0171733	0.0222341	0.0209497
1782.10271073075	0.0313329	0.0268009	0.0246982	0.0276886	0.0393193	0.0220332	0.0176231	0.0175441	0.0150599	0.0149408	0.0163494
1785.9592003953	0.0187178	0.0130749	0.0116381	0.0165719	0.023439	0.0169291	0.022024	0.0199283	0.0169829	0.0153736	0.0163302
1789.81378444952	0.0180488	0.0166116	0.0272297	0.0215696	0.0277783	0.0128697	0.00996057	0.0155591	0.0174745	0.0121486	0.0178074
1793.66646442571	0.0223471	0.0130227	0.01845	0.0197631	0.0233348	0.0137103	0.0127624	0.0207721	0.0145616	0.0174266	0.0129173
1797.51724185464	0.0254007	0.0185524	0.0150864	0.018292	0.0234889	0.018243	0.0174971	0.0199516	0.00732216	0.0135162	0.0145446

## Sheet: FTIR spectra
	QIN	SIP	PSEU	OSCP
Wavenumber (cm-1)	Qingshania magnifica	Siphonophycus punctatum	Pseudodendron sp.	Oscillatoriopsis princeps
	W144QIN-044	W144SIP-004	W144PSEU-001	W144OSCP-003
900.609	0.0442466	0.107943	0.0643601	0.12434
902.537	0.041854	0.101215	0.060644	0.10096
904.466	0.0301993	0.101712	0.0593985	0.0756909
906.394	0.0313752	0.105763	0.0633385	0.0685389
908.323	0.0253356	0.110899	0.0642722	0.0853697
910.251	0.0288708	0.10874	0.0636723	0.0673765
912.18	0.0272876	0.106276	0.0589116	0.0451752
914.108	0.0300586	0.105995	0.0594266	0.0517986
916.037	0.0154602	0.104102	0.0585832	0.0607077
917.965	0.0164844	0.102811	0.05619	0.0491775
919.894	0.015808	0.109626	0.059563	0.0658914
921.822	0.022141	0.111071	0.0597004	0.0820983
923.751	0.0131213	0.107038	0.0570309	0.0683231
925.679	0.0156363	0.109558	0.0550661	0.0387253
927.608	0.014711	0.117706	0.058374	0.0423964
929.536	0.0213878	0.117362	0.0598145	0.050158
931.465	0.0102661	0.115768	0.061247	0.039416
933.393	0.0175124	0.116773	0.0638662	0.0355557
935.322	0.0155548	0.117878	0.065116	0.0353407
937.25	0.0211083	0.120605	0.0609759	0.0425923
939.179	0.013904	0.126996	0.0613176	0.0678462
941.107	0.0178508	0.133504	0.0624102	0.0691513
943.036	0.0190233	0.133526	0.0625044	0.0538556
944.964	0.0227162	0.133609	0.0661567	0.048631
946.893	0.0192011	0.140936	0.0694025	0.0537219
948.821	0.0334887	0.144398	0.0658264	0.0558789
950.75	0.0291596	0.148029	0.0618742	0.0542037
952.678	0.0299526	0.152859	0.0620641	0.0456723
954.607	0.0239944	0.157915	0.0633703	0.0366275
956.535	0.0300979	0.157805	0.0632923	0.0632413
958.464	0.0236516	0.163991	0.0663309	0.0793251
960.392	0.0235424	0.17405	0.0704507	0.0685874
962.321	0.0231618	0.17754	0.0696921	0.0666488
964.249	0.0247671	0.176349	0.0664442	0.0607778
966.178	0.0175846	0.182367	0.0649367	0.051472
968.106	0.0221406	0.188808	0.0646504	0.0500549
970.035	0.0197736	0.195711	0.0670389	0.0648984
971.963	0.0249596	0.198491	0.0652038	0.0650256
973.892	0.0215287	0.199858	0.0644152	0.0669655
975.82	0.0259747	0.201953	0.0649461	0.0618057
977.749	0.0179229	0.21001	0.0657551	0.0591041
979.677	0.0234272	0.211907	0.0683218	0.0782403
981.606	0.0259759	0.213504	0.0736301	0.076148
983.534	0.0398925	0.22219	0.0776712	0.0583626
985.463	0.0377903	0.231163	0.0766594	0.055635
987.391	0.0388954	0.235905	0.0691746	0.0624889
989.32	0.0384959	0.240049	0.0680726	0.0603641
991.248	0.048501	0.247396	0.074532	0.0596328
993.177	0.0499663	0.253629	0.0756327	0.0664903
995.105	0.0620139	0.25337	0.0808019	0.0752275
997.034	0.0640871	0.257016	0.0904134	0.0877892
998.962	0.0722066	0.265331	0.09473	0.0627612
1000.89	0.0718213	0.268365	0.0955333	0.0538792
1002.82	0.0811387	0.271565	0.0981359	0.0446731
1004.75	0.0813701	0.278781	0.10434	0.0476297
1006.68	0.0933998	0.285359	0.115146	0.0526242
1008.6	0.100282	0.289542	0.127632	0.0556997
1010.53	0.11535	0.293761	0.136645	0.0530583
1012.46	0.116466	0.297198	0.146633	0.05191
1014.39	0.128119	0.298765	0.153456	0.0693606
1016.32	0.135915	0.30579	0.163734	0.07896
1018.25	0.153622	0.313937	0.172865	0.0672407
1020.18	0.155552	0.320186	0.181276	0.0746976
1022.1	0.162424	0.327895	0.190353	0.071353
1024.03	0.161262	0.333699	0.19767	0.075255
1025.96	0.174563	0.333264	0.202804	0.0740303
1027.89	0.174173	0.339632	0.2055	0.0686225
1029.82	0.187733	0.349179	0.207994	0.07872
1031.75	0.189479	0.351892	0.214642	0.0814429
1033.68	0.196148	0.3524	0.220369	0.0560791
1035.6	0.200501	0.352753	0.220279	0.0553291
1037.53	0.206673	0.35298	0.219224	0.0534593
1039.46	0.2003	0.350247	0.226185	0.0542946
1041.39	0.206706	0.3511	0.236209	0.0671628
1043.32	0.203457	0.357705	0.244796	0.0676172
1045.25	0.209124	0.361972	0.254365	0.0456827
1047.18	0.20463	0.36489	0.261501	0.0437009
1049.1	0.208133	0.367079	0.269269	0.0500991
1051.03	0.20483	0.36732	0.27246	0.0473064
1052.96	0.212019	0.365838	0.280494	0.0570117
1054.89	0.214205	0.371409	0.293104	0.0595587
1056.82	0.222354	0.37355	0.307319	0.0450174
1058.75	0.217471	0.372593	0.324017	0.0421787
1060.67	0.225698	0.375484	0.343888	0.0440893
1062.6	0.224417	0.378402	0.368236	0.059019
1064.53	0.227118	0.377247	0.398984	0.0661263
1066.46	0.221083	0.37761	0.432331	0.0579923
1068.39	0.228741	0.382191	0.464662	0.0640111
1070.32	0.228524	0.388707	0.493553	0.0675466
1072.24	0.238167	0.388834	0.519788	0.0570966
1074.17	0.235997	0.39109	0.546141	0.0513703
1076.1	0.242976	0.396635	0.564661	0.0502562
1078.03	0.244201	0.401461	0.575068	0.0613291
1079.96	0.25372	0.406113	0.578498	0.0625243
1081.89	0.252371	0.40783	0.578547	0.0597708
1083.82	0.262228	0.406795	0.572994	0.0584037
1085.74	0.260449	0.406086	0.56357	0.057942
1087.67	0.267949	0.408316	0.5568	0.057252
1089.6	0.26114	0.414525	0.546256	0.0678398
1091.53	0.267629	0.420271	0.53131	0.0897867
1093.46	0.273677	0.420814	0.519499	0.117936
1095.39	0.281182	0.42629	0.510227	0.131401
1097.32	0.277937	0.429976	0.498377	0.129479
1099.24	0.285894	0.433012	0.485692	0.129776
1101.17	0.284073	0.43608	0.476418	0.133932
1103.1	0.284551	0.438659	0.4737	0.143878
1105.03	0.281504	0.442197	0.472908	0.152392
1106.96	0.293521	0.445341	0.470715	0.160991
1108.89	0.294855	0.448742	0.475125	0.161899
1110.81	0.301176	0.450752	0.48607	0.164727
1112.74	0.300205	0.454682	0.497011	0.172862
1114.67	0.310654	0.460228	0.501964	0.178983
1116.6	0.313162	0.464352	0.505082	0.185392
1118.53	0.323921	0.465563	0.508474	0.180486
1120.46	0.327121	0.46602	0.513067	0.177988
1122.39	0.336895	0.470389	0.51692	0.185716
1124.31	0.337992	0.474545	0.522151	0.191843
1126.24	0.349479	0.479808	0.524967	0.204482
1128.17	0.353906	0.485356	0.521982	0.221459
1130.1	0.366743	0.490265	0.521836	0.230088
1132.03	0.372898	0.494104	0.520329	0.234267
1133.96	0.385389	0.497282	0.517456	0.23297
1135.89	0.386556	0.501957	0.517172	0.240052
1137.81	0.394232	0.510654	0.518942	0.244979
1139.74	0.39743	0.516871	0.518646	0.247539
1141.67	0.405514	0.51941	0.514487	0.25662
1143.6	0.401357	0.525723	0.508067	0.278114
1145.53	0.401385	0.535382	0.502296	0.29329
1147.46	0.398938	0.543364	0.498001	0.298717
1149.39	0.406038	0.549527	0.496163	0.309616
1151.31	0.407223	0.554898	0.496224	0.326055
1153.24	0.416715	0.559554	0.497392	0.342976
1155.17	0.422604	0.563066	0.499402	0.351008
1157.1	0.434176	0.570948	0.505166	0.356364
1159.03	0.435333	0.576717	0.50983	0.367339
1160.96	0.447968	0.581461	0.514153	0.379018
1162.89	0.455179	0.588148	0.51748	0.381334
1164.81	0.466468	0.593876	0.521892	0.38508
1166.74	0.468979	0.600397	0.527457	0.39721
1168.67	0.478399	0.605582	0.536362	0.393231
1170.6	0.479352	0.611536	0.546872	0.390593
1172.53	0.486273	0.616348	0.55613	0.400658
1174.46	0.489631	0.617734	0.563662	0.406842
1176.38	0.501063	0.622189	0.571346	0.409003
1178.31	0.504361	0.628497	0.579673	0.418228
1180.24	0.513819	0.630915	0.591707	0.423659
1182.17	0.517381	0.635469	0.599387	0.421293
1184.1	0.525368	0.641519	0.60407	0.42695
1186.03	0.525103	0.645396	0.60686	0.43771
1187.95	0.534841	0.650877	0.609543	0.448794
1189.88	0.536845	0.656476	0.61349	0.459196
1191.81	0.543127	0.659869	0.613748	0.466406
1193.74	0.546394	0.664472	0.614268	0.477759
1195.67	0.556488	0.669216	0.614625	0.485406
1197.6	0.557569	0.669584	0.610497	0.490727
1199.53	0.563136	0.671274	0.60675	0.504591
1201.45	0.56075	0.675688	0.602004	0.510403
1203.38	0.566294	0.679802	0.594819	0.508892
1205.31	0.565269	0.68187	0.590887	0.509009
1207.24	0.56851	0.687056	0.587572	0.512438
1209.17	0.568994	0.692483	0.581326	0.516282
1211.1	0.576958	0.69366	0.575192	0.522882
1213.03	0.5772	0.696225	0.569438	0.533879
1214.95	0.582808	0.70176	0.564698	0.543701
1216.88	0.583917	0.703963	0.561186	0.543362
1218.81	0.590285	0.704764	0.55978	0.547916
1220.74	0.587199	0.70666	0.558297	0.554218
1222.67	0.591151	0.709573	0.553189	0.559359
1224.6	0.592724	0.713477	0.546395	0.562265
1226.53	0.600942	0.717606	0.545619	0.56826
1228.45	0.603177	0.719368	0.544582	0.580195
1230.38	0.610831	0.720411	0.544634	0.582305
1232.31	0.612166	0.722802	0.545939	0.582372
1234.24	0.617464	0.726279	0.547641	0.586529
1236.17	0.614946	0.730655	0.549524	0.588227
1238.1	0.622736	0.73292	0.551675	0.591002
1240.03	0.623806	0.733097	0.552133	0.592766
1241.95	0.630231	0.735249	0.551776	0.598627
1243.88	0.631279	0.738882	0.551571	0.611898
1245.81	0.636426	0.74336	0.552836	0.618662
1247.74	0.636342	0.744744	0.552016	0.620486
1249.67	0.643558	0.744854	0.553499	0.614344
1251.59	0.641951	0.747751	0.558191	0.608324
1253.52	0.648296	0.750394	0.562935	0.621947
1255.45	0.652124	0.753062	0.566664	0.642513
1257.38	0.660689	0.756437	0.572703	0.653482
1259.31	0.661729	0.757103	0.577741	0.648246
1261.24	0.670749	0.758965	0.581568	0.649934
1263.17	0.670325	0.762656	0.581888	0.659285
1265.09	0.672923	0.761154	0.579189	0.649735
1267.02	0.669406	0.758959	0.575044	0.640002
1268.95	0.671717	0.75926	0.570573	0.626694
1270.88	0.666214	0.760195	0.567221	0.612308
1272.81	0.673063	0.761786	0.568768	0.613313
1274.74	0.672893	0.762739	0.570912	0.617103
1276.67	0.676648	0.761436	0.570735	0.617639
1278.59	0.675147	0.760053	0.569252	0.613976
1280.52	0.679102	0.761345	0.568549	0.610898
1282.45	0.674349	0.762772	0.568486	0.602876
1284.38	0.677684	0.759685	0.569078	0.597109
1286.31	0.676035	0.755284	0.569	0.604286
1288.24	0.679764	0.752407	0.567458	0.603154
1290.17	0.67956	0.75479	0.569774	0.591323
1292.09	0.686163	0.755649	0.571165	0.585955
1294.02	0.683837	0.753637	0.570394	0.582047
1295.95	0.684941	0.751318	0.569922	0.581859
1297.88	0.682086	0.750856	0.569555	0.581106
1299.81	0.683735	0.751283	0.570256	0.572423
1301.74	0.678512	0.750988	0.571897	0.566567
1303.67	0.682166	0.749091	0.574026	0.566586
1305.59	0.680468	0.746641	0.575515	0.569988
1307.52	0.681791	0.7431	0.575345	0.557393
1309.45	0.67779	0.740462	0.576941	0.536125
1311.38	0.679481	0.735002	0.577318	0.534771
1313.31	0.674182	0.728441	0.575785	0.53693
1315.24	0.678584	0.730618	0.57862	0.522251
1317.17	0.673797	0.729156	0.577835	0.508782
1319.09	0.672662	0.725639	0.576885	0.506966
1321.02	0.665719	0.729916	0.584516	0.502818
1322.95	0.666963	0.734132	0.592981	0.495917
1324.88	0.663964	0.733995	0.596655	0.490162
1326.81	0.666611	0.733686	0.601294	0.477088
1328.73	0.665617	0.736593	0.605107	0.471096
1330.66	0.669686	0.739336	0.607794	0.468221
1332.59	0.664815	0.738481	0.610539	0.46356
1334.52	0.665473	0.735362	0.612105	0.450895
1336.45	0.658795	0.727254	0.60778	0.439529
1338.38	0.660005	0.70877	0.597297	0.420672
1340.31	0.655709	0.708299	0.604169	0.402025
1342.23	0.66084	0.729615	0.626824	0.399275
1344.16	0.654858	0.736434	0.636631	0.392008
1346.09	0.656106	0.736249	0.641881	0.378153
1348.02	0.650728	0.733256	0.644041	0.359645
1349.95	0.651186	0.73162	0.64757	0.3518
1351.88	0.647056	0.732393	0.654582	0.349099
1353.81	0.647291	0.729715	0.661787	0.342351
1355.73	0.639655	0.728758	0.670241	0.331496
1357.66	0.641629	0.729419	0.677223	0.322955
1359.59	0.638158	0.724876	0.67825	0.31314
1361.52	0.636184	0.712192	0.674853	0.298109
1363.45	0.628824	0.716894	0.688178	0.297889
1365.38	0.636074	0.733071	0.711006	0.300963
1367.31	0.631317	0.72946	0.719241	0.295449
1369.23	0.634172	0.726894	0.728532	0.279736
1371.16	0.628242	0.729691	0.740234	0.264468
1373.09	0.628881	0.719143	0.741605	0.264239
1375.02	0.624759	0.716298	0.752832	0.262506
1376.95	0.627939	0.724427	0.775276	0.241966
1378.88	0.616171	0.720491	0.785307	0.224707
1380.81	0.610581	0.719374	0.798958	0.204966
1382.73	0.598506	0.716545	0.812945	0.184014
1384.66	0.592543	0.708466	0.819443	0.16309
1386.59	0.57922	0.687284	0.816761	0.14
1388.52	0.579685	0.683528	0.835386	0.126982
1390.45	0.573517	0.690519	0.854729	0.116697
1392.38	0.572632	0.685043	0.860427	0.0982258
1394.3	0.559056	0.663026	0.853252	0.0873783
1396.23	0.557403	0.650684	0.86318	0.0819782
1398.16	0.548784	0.65258	0.876584	0.0773274
1400.09	0.547873	0.664318	0.894295	0.080178
1402.02	0.536343	0.673598	0.905325	0.0860189
1403.95	0.535008	0.66412	0.900273	0.0804206
1405.88	0.526465	0.660358	0.899117	0.0738723
1407.8	0.524615	0.668829	0.901928	0.0815871
1409.73	0.515312	0.665885	0.896982	0.0846452
1411.66	0.513391	0.660259	0.89067	0.0987752
1413.59	0.505276	0.663838	0.894815	0.103768
1415.52	0.504187	0.657685	0.88941	0.096353
1417.45	0.491215	0.634126	0.867066	0.0973235
1419.38	0.490618	0.627863	0.864854	0.119261
1421.3	0.487861	0.648475	0.893581	0.12595
1423.23	0.492153	0.649698	0.901019	0.124297
1425.16	0.486643	0.656366	0.9186	0.138795
1427.09	0.487868	0.663975	0.932764	0.137398
1429.02	0.480574	0.656347	0.935364	0.12185
1430.95	0.486261	0.657344	0.950238	0.126987
1432.87	0.486757	0.664117	0.96467	0.140171
1434.8	0.488258	0.658061	0.960626	0.14543
1436.73	0.477461	0.642704	0.955633	0.158295
1438.66	0.491885	0.666059	0.988039	0.163513
1440.59	0.488409	0.676355	1	0.156201
1442.52	0.490304	0.677636	0.996782	0.152103
1444.44	0.486462	0.676191	0.990082	0.143702
1446.37	0.48726	0.666951	0.97747	0.146505
1448.3	0.482434	0.654907	0.961707	0.168385
1450.23	0.485796	0.662158	0.956794	0.180643
1452.16	0.480918	0.663289	0.945423	0.185437
1454.09	0.481549	0.649886	0.926229	0.194043
1456.02	0.444469	0.583256	0.876716	0.211082
1457.94	0.436467	0.544976	0.824121	0.230139
1459.87	0.460909	0.637583	0.874121	0.225374
1461.8	0.46609	0.658354	0.878028	0.223945
1463.73	0.457233	0.653569	0.856405	0.228676
1465.66	0.458394	0.651275	0.828411	0.239544
1467.59	0.445986	0.660133	0.82358	0.234155
1469.52	0.438997	0.656742	0.80649	0.235057
1471.44	0.411899	0.626947	0.758648	0.227623
1473.37	0.410353	0.59036	0.687517	0.230715
1475.3	0.414454	0.622995	0.709337	0.255214
1477.23	0.421885	0.65135	0.715746	0.281325
1479.16	0.415868	0.661151	0.708287	0.292678
1481.09	0.418285	0.657602	0.688178	0.308385
1483.02	0.414613	0.665796	0.674289	0.326804
1484.94	0.420505	0.667486	0.660318	0.332621
1486.87	0.422104	0.651162	0.629358	0.331024
1488.8	0.435685	0.623508	0.585042	0.354914
1490.73	0.425969	0.633199	0.581422	0.373728
1492.66	0.434629	0.668338	0.602217	0.387928
1494.59	0.430734	0.668682	0.592455	0.398117
1496.52	0.446466	0.64391	0.55963	0.411897
1498.44	0.448043	0.653655	0.553356	0.428253
1500.37	0.459479	0.677808	0.565013	0.450743
1502.3	0.456851	0.688413	0.564104	0.462274
1504.23	0.463529	0.68589	0.551837	0.459171
1506.16	0.395691	0.599368	0.493337	0.454002
1508.09	0.421511	0.539157	0.462626	0.554159
1510.01	0.479552	0.66193	0.522353	0.511109
1511.94	0.501392	0.704764	0.542768	0.514182
1513.87	0.494218	0.711717	0.54309	0.523193
1515.8	0.495107	0.689896	0.519231	0.536679
1517.73	0.488753	0.683915	0.512247	0.557448
1519.66	0.509579	0.688515	0.51448	0.572884
1521.58	0.482264	0.627398	0.453653	0.561723
1523.51	0.538146	0.688601	0.512035	0.569615
1525.44	0.529014	0.70615	0.528921	0.598936
1527.37	0.553243	0.731311	0.553784	0.644286
1529.3	0.559226	0.762463	0.580444	0.63064
1531.23	0.571244	0.770039	0.583084	0.62631
1533.16	0.567126	0.746356	0.558469	0.659865
1535.08	0.599089	0.773234	0.589145	0.686714
1537.01	0.592978	0.782417	0.598623	0.683634
1538.94	0.57422	0.735507	0.559994	0.681616
1540.87	0.424143	0.510334	0.370723	0.731452
1542.8	0.613822	0.69565	0.53604	0.735551
1544.73	0.644526	0.793824	0.622112	0.748752
1546.66	0.675756	0.852415	0.678781	0.747961
1548.58	0.678006	0.858361	0.68767	0.762923
1550.51	0.70523	0.862345	0.702461	0.78779
1552.44	0.710657	0.873054	0.713957	0.789879
1554.37	0.728473	0.865134	0.711117	0.806181
1556.3	0.726775	0.851583	0.701347	0.841668
1558.23	0.663556	0.780708	0.647687	0.887788
1560.16	0.744409	0.863573	0.748368	0.926561
1562.08	0.811723	0.924867	0.794707	0.899129
1564.01	0.818455	0.940291	0.807052	0.900045
1565.94	0.843857	0.953854	0.828912	0.91842
1567.87	0.844919	0.957491	0.835953	0.927746
1569.8	0.871588	0.955178	0.84202	0.953735
1571.73	0.892709	0.976908	0.867844	0.963408
1573.66	0.907533	0.98259	0.872167	0.960023
1575.58	0.902799	0.964888	0.861332	0.966435
1577.51	0.952434	0.971287	0.889302	1
1579.44	0.957993	0.99356	0.912281	0.986599
1581.37	0.96944	1	0.923542	0.980167
1583.3	0.977408	0.997115	0.924903	0.980353
1585.23	0.988193	0.990476	0.926337	0.977409
1587.15	0.988496	0.980497	0.926944	0.974273
1589.08	0.996891	0.967424	0.92153	0.968233
1591.01	0.99719	0.952242	0.911919	0.958543
1592.94	1	0.937817	0.903938	0.946884
1594.87	0.990958	0.91869	0.89142	0.932342
1596.8	0.986008	0.902654	0.885647	0.917877
1598.72	0.971108	0.887893	0.877565	0.89799
1600.65	0.964694	0.865113	0.859458	0.882178
1602.58	0.947396	0.838697	0.842321	0.861103
1604.51	0.931755	0.820044	0.832062	0.839715
1606.44	0.910351	0.798386	0.816702	0.81558
1608.37	0.897863	0.766565	0.797669	0.777804
1610.3	0.872344	0.744782	0.788351	0.737677
1612.22	0.849824	0.725725	0.781602	0.702633
1614.15	0.828752	0.704495	0.767078	0.678098
1616.08	0.82224	0.662881	0.736964	0.66242
1618.01	0.773721	0.632059	0.722551	0.610119
1619.94	0.755198	0.625268	0.722779	0.569393
1621.87	0.732372	0.602998	0.704285	0.549481
1623.8	0.706066	0.563622	0.674837	0.504631
1625.72	0.679136	0.55216	0.673544	0.461124
1627.65	0.652766	0.528596	0.658776	0.422929
1629.58	0.61327	0.511616	0.649608	0.384011
1631.51	0.598559	0.497747	0.640707	0.358117
1633.44	0.581961	0.474142	0.620878	0.338016
1635.37	0.566294	0.412303	0.572585	0.352292
1637.3	0.541274	0.392678	0.560095	0.334845
1639.22	0.529233	0.409768	0.576333	0.287007
1641.15	0.509405	0.406389	0.571838	0.267653
1643.08	0.497939	0.392763	0.558868	0.254802
1645.01	0.481663	0.367759	0.541491	0.243655
1646.94	0.478289	0.283514	0.487812	0.271435
1648.87	0.462126	0.3104	0.496113	0.259198
1650.8	0.463749	0.319819	0.490986	0.233651
1652.72	0.42904	0.285597	0.452531	0.218906
1654.65	0.424041	0.266379	0.44905	0.20569
1656.58	0.411755	0.296339	0.471599	0.183856
1658.51	0.398587	0.301556	0.472983	0.170286
1660.44	0.386848	0.293818	0.460997	0.164884
1662.37	0.382002	0.27383	0.436482	0.157527
1664.29	0.360205	0.274369	0.432994	0.140792
1666.22	0.353335	0.274499	0.427124	0.132327
1668.15	0.348091	0.255546	0.406342	0.139983
1670.08	0.355133	0.223714	0.372643	0.143962
1672.01	0.333957	0.245893	0.377604	0.13618
1673.94	0.327133	0.253532	0.377869	0.143821
1675.86	0.310661	0.258142	0.372711	0.140436
1677.79	0.30462	0.267061	0.370779	0.120777
1679.72	0.29421	0.262077	0.357709	0.125972
1681.65	0.289996	0.247721	0.334877	0.141641
1683.58	0.262598	0.224636	0.323593	0.182361
1685.51	0.289	0.23326	0.323739	0.174511
1687.44	0.283222	0.250204	0.322143	0.149009
1689.36	0.274774	0.256905	0.314588	0.135918
1691.29	0.258062	0.270668	0.317038	0.122529
1693.22	0.25237	0.266573	0.309448	0.114469
1695.15	0.2421	0.241497	0.284298	0.136782
1697.08	0.257903	0.185739	0.236775	0.168323
1699.01	0.234045	0.179021	0.241039	0.156025
1700.94	0.212892	0.198446	0.240971	0.15215
1702.86	0.20829	0.217474	0.244036	0.134359
1704.79	0.214133	0.206795	0.233844	0.115923
1706.72	0.195809	0.210676	0.227939	0.114069
1708.65	0.180016	0.218517	0.23006	0.0973051
1710.58	0.167987	0.216984	0.223741	0.0861628
1712.51	0.167277	0.207528	0.210658	0.084181
1714.44	0.163095	0.180673	0.183634	0.102005
1716.36	0.162452	0.127007	0.146045	0.128768
1718.29	0.151945	0.150408	0.161579	0.130772
1720.22	0.15786	0.179199	0.174107	0.0838711
1722.15	0.152589	0.181244	0.17404	0.0624651
1724.08	0.147141	0.176417	0.170941	0.0544682
1726.01	0.136903	0.176673	0.167589	0.0591387
1727.94	0.134104	0.168309	0.1571	0.0575343
1729.86	0.131796	0.152756	0.140584	0.0567629
1731.79	0.139922	0.130273	0.118819	0.0606585
1733.72	0.134321	0.100772	0.0995888	0.0956596
1735.65	0.130037	0.117054	0.105735	0.0736435
1737.58	0.122136	0.129967	0.10933	0.0510313
1739.51	0.118343	0.125898	0.0983671	0.0493409
1741.43	0.0999039	0.1242	0.0967039	0.0556109
1743.36	0.09578	0.111988	0.0868777	0.0507396
1745.29	0.087858	0.111164	0.0776849	0.0533687
1747.22	0.088336	0.101921	0.0597222	0.0620427
1749.15	0.082069	0.0930552	0.0452796	0.0554883
1751.08	0.0667304	0.104816	0.0524036	0.0450253
1753.01	0.0476893	0.121224	0.0678657	0.0395026
1754.93	0.0413488	0.124621	0.0706936	0.0307647
1756.86	0.0332341	0.120416	0.0663616	0.0310703
1758.79	0.0329044	0.124609	0.0642928	0.0352287
1760.72	0.0321459	0.124997	0.0610806	0.0374439
1762.65	0.031972	0.124739	0.0605614	0.0433377
1764.58	0.0226868	0.132294	0.068161	0.039589
1766.51	0.0240471	0.128732	0.0656219	0.0414273
1768.43	0.0268008	0.120434	0.0587111	0.0554096
1770.36	0.0336365	0.109064	0.0474779	0.063266
1772.29	0.0345972	0.0987972	0.0395545	0.0993724
1774.22	0.0316922	0.118119	0.056714	0.0770771
1776.15	0.020984	0.130387	0.0647442	0.057075
1778.08	0.0198535	0.132062	0.0656364	0.0530368
1780	0.0211127	0.130097	0.066107	0.0566632
1781.93	0.0246361	0.133219	0.0675809	0.0549606
1783.86	0.0223987	0.13449	0.0689993	0.056577
1785.79	0.0221187	0.139517	0.0720456	0.0569082
1787.72	0.0184718	0.144476	0.0760964	0.0538374
1789.65	0.0225099	0.134516	0.0708135	0.0596348
1791.57	0.0250828	0.119951	0.0586394	0.0852943
1793.5	0.0326794	0.123307	0.06284	0.0729296
1795.43	0.0300536	0.131359	0.0679123	0.0630212
1797.36	0.0293153	0.13801	0.0688764	0.0678112
1799.29	0.0270439	0.13738	0.0701421	0.0736986
1801.22	0.0319721	0.131151	0.0721667	0.0772006
1803.15	0.02855	0.143691	0.0793249	0.0680922
1805.07	0.0277625	0.149675	0.0812615	0.0545776
1807	0.0247026	0.149137	0.0815836	0.0549056
1808.93	0.0276957	0.14328	0.0793512	0.0654683
1810.86	0.0282649	0.140481	0.0766211	0.0746029
1812.79	0.0294453	0.146901	0.0795087	0.0671531
1814.72	0.0254926	0.151736	0.0839822	0.0544699
1816.65	0.02825	0.151421	0.0835333	0.0491988
1818.57	0.027741	0.152837	0.0857962	0.0478714
1820.5	0.0296675	0.152109	0.0864033	0.0517729
1822.43	0.0307328	0.150597	0.083524	0.0559748
1824.36	0.0359071	0.143626	0.0776703	0.0623042
1826.29	0.0345571	0.143778	0.0787839	0.0643448
1828.22	0.0378469	0.140867	0.0744359	0.0744943
1830.15	0.0429917	0.138298	0.0713706	0.107568
1832.07	0.0378022	0.150308	0.0820591	0.083163
1834	0.0320121	0.155007	0.0859207	0.0670055
1835.93	0.0354212	0.153259	0.0849174	0.0707087
1837.86	0.0322134	0.151998	0.0853909	0.072835
1839.79	0.0280362	0.153307	0.0836904	0.0748234
1841.72	0.0263581	0.146894	0.0762269	0.0835517
1843.65	0.0401544	0.132191	0.0648105	0.0973853
1845.57	0.0408544	0.135585	0.0728159	0.0852188
1847.5	0.0364496	0.143545	0.0799252	0.067989
1849.43	0.0306855	0.148549	0.0856605	0.06605
1851.36	0.0310013	0.150136	0.0887063	0.063612
1853.29	0.0270575	0.149773	0.0897667	0.0645211
1855.22	0.0267558	0.150262	0.089988	0.0645621
1857.14	0.0283574	0.150505	0.0878745	0.0667819
1859.07	0.0347876	0.147254	0.0850964	0.0710167
1861	0.0336328	0.146141	0.0854736	0.0667868
1862.93	0.0332873	0.14798	0.0872724	0.0593909
1864.86	0.0310707	0.145973	0.0846781	0.0631139
1866.79	0.0406739	0.13419	0.0729144	0.0792463
1868.71	0.0457784	0.12132	0.0660612	0.0950948
1870.64	0.0364565	0.13728	0.0827561	0.0821321
1872.57	0.0282621	0.152137	0.0912857	0.0638976
1874.5	0.0299109	0.155983	0.0923513	0.0561101
1876.43	0.0290921	0.155336	0.0925105	0.0593619
1878.36	0.0316939	0.153769	0.0924759	0.0632048
1880.29	0.0314105	0.153983	0.0921583	0.0610783
1882.21	0.034098	0.153012	0.0913382	0.0631463
1884.14	0.0323729	0.150958	0.090553	0.0713222
1886.07	0.0338487	0.151426	0.0907721	0.0706392
1888	0.035	0.148707	0.0866017	0.0712549
1889.93	0.0425356	0.145913	0.0838025	0.0753739
1891.86	0.0373706	0.150373	0.0905705	0.0705285
1893.79	0.0366357	0.150012	0.0908659	0.0642841
1895.71	0.0358874	0.149545	0.0888422	0.068081
1897.64	0.0372294	0.152928	0.0906193	0.0686369
1899.57	0.0328021	0.154691	0.0923087	0.0651684
1901.5	0.0344024	0.156441	0.0926356	0.0675926
1903.43	0.0361948	0.155288	0.0911825	0.0644907
1905.36	0.038155	0.1533	0.0903483	0.0602862
1907.29	0.03628	0.149865	0.0891555	0.0657596
1909.21	0.0428347	0.145016	0.0857772	0.068117
1911.14	0.0425491	0.14796	0.0891614	0.0623184
1913.07	0.0417092	0.151879	0.0913978	0.0639344
1915	0.0383421	0.152363	0.0894108	0.0650894
1916.93	0.0399995	0.148334	0.0843325	0.06771
1918.86	0.0397545	0.146853	0.0853244	0.0671855
1920.78	0.0425349	0.148968	0.0858363	0.0620149
1922.71	0.0452977	0.145648	0.0822067	0.0664446
1924.64	0.0420161	0.150955	0.0868884	0.0672027
1926.57	0.0350933	0.15388	0.0888783	0.0637886
1928.5	0.0360999	0.154313	0.0895545	0.0637009
1930.43	0.036437	0.154043	0.0898963	0.0621475
1932.35	0.0378029	0.151874	0.0893698	0.0576396
1934.28	0.0347409	0.152579	0.0880913	0.0557189
1936.21	0.0371774	0.153936	0.0880797	0.055913
1938.14	0.0356304	0.152747	0.0873166	0.0560149
1940.07	0.0379855	0.151053	0.0842018	0.0602216
1942	0.0396199	0.14438	0.079453	0.0690101
1943.93	0.0423893	0.144142	0.0812519	0.0678691
1945.85	0.0377235	0.1475	0.0834556	0.0673439
1947.78	0.0362476	0.151046	0.0855519	0.0649535
1949.71	0.0336275	0.153355	0.087075	0.0632402
1951.64	0.0356417	0.153229	0.0878175	0.0639993
1953.57	0.0343912	0.152839	0.0860838	0.0625619
1955.5	0.0359916	0.152399	0.0849127	0.0578774
1957.43	0.0352089	0.153902	0.0845926	0.0538425
1959.35	0.0362557	0.154307	0.0838873	0.0530111
1961.28	0.0338518	0.153698	0.084182	0.0561089
1963.21	0.0342771	0.155658	0.084465	0.0580336
1965.14	0.0332724	0.154567	0.0809478	0.064078
1967.07	0.0383537	0.15093	0.0774703	0.0629039
1969	0.0345758	0.15464	0.0812895	0.051715
1970.93	0.0354131	0.157364	0.0846532	0.0513226
1972.85	0.0346119	0.157006	0.0855988	0.0565442
1974.78	0.0355899	0.156552	0.0860811	0.0617379
1976.71	0.0332174	0.155324	0.0847042	0.0645194
1978.64	0.0337362	0.156207	0.0825926	0.0605403
1980.57	0.0335048	0.157986	0.0834067	0.0611393
1982.5	0.0349197	0.157385	0.0831238	0.062124
1984.43	0.0330013	0.15512	0.0833124	0.0593742
1986.35	0.0342478	0.153205	0.0844141	0.0589309
1988.28	0.0332074	0.151564	0.0827405	0.0591283
1990.21	0.0359116	0.151135	0.0784095	0.0662914
1992.14	0.0366944	0.147931	0.0753041	0.074905
1994.07	0.0368735	0.151917	0.0808407	0.0669231
1996	0.0341105	0.154851	0.0840408	0.0633645
1997.93	0.0358653	0.152158	0.0842214	0.06144
1999.85	0.0334312	0.15358	0.0847154	0.0591556
2001.78	0.033731	0.15489	0.0857377	0.0615343
2003.71	0.0331282	0.152522	0.0854784	0.0616806
2005.64	0.035178	0.150615	0.0863281	0.0580192
2007.57	0.0345662	0.15079	0.0869878	0.055995
2009.49	0.0356102	0.152103	0.0861877	0.0557648
2011.42	0.0347058	0.151238	0.0854453	0.0564233
2013.35	0.0377639	0.149214	0.0855777	0.0585093
2015.28	0.0356389	0.147612	0.0836226	0.0615331
2017.21	0.0367571	0.143251	0.0798314	0.0647197
2019.14	0.0362081	0.144975	0.0818725	0.0644378
2021.07	0.0382979	0.149567	0.0850538	0.0555892
2022.99	0.0338265	0.149985	0.0847055	0.053905
2024.92	0.0331128	0.150805	0.084423	0.0619406
2026.85	0.0336533	0.15124	0.0851657	0.0655593
2028.78	0.037298	0.152217	0.0850629	0.0606936
2030.71	0.0373071	0.152516	0.0846999	0.0552381
2032.64	0.0373483	0.150915	0.0843013	0.0554755
2034.57	0.0359274	0.149375	0.0844597	0.0547687
2036.49	0.0372909	0.151241	0.0840434	0.0596517
2038.42	0.0328899	0.152433	0.0847269	0.0630364
2040.35	0.0336805	0.148885	0.0827964	0.0621892
2042.28	0.0332062	0.148488	0.0805464	0.0591748
2044.21	0.0332587	0.151825	0.0829465	0.062847
2046.14	0.031919	0.152814	0.0851141	0.068856
2048.06	0.0345969	0.153763	0.0850156	0.0649523
2049.99	0.0328621	0.153053	0.0844137	0.0547411
2051.92	0.0335411	0.153375	0.0850266	0.0555188
2053.85	0.0327172	0.15384	0.084306	0.0581446
2055.78	0.0330673	0.153932	0.0834011	0.0599684
2057.71	0.0315581	0.153484	0.0832042	0.0695388
2059.64	0.0340994	0.153453	0.0830472	0.0742847
2061.56	0.0338117	0.15273	0.0834112	0.0689397
2063.49	0.0332795	0.150393	0.0826197	0.0621339
2065.42	0.032308	0.148672	0.0808373	0.0600177
2067.35	0.035851	0.151327	0.0828693	0.06048
2069.28	0.0337436	0.151809	0.0851128	0.05795
2071.21	0.0344347	0.152422	0.0857617	0.0566597
2073.14	0.0343116	0.151276	0.0844846	0.0576301
2075.06	0.0353882	0.149418	0.0841251	0.0620435
2076.99	0.0312802	0.14836	0.0846735	0.0615448
2078.92	0.0322985	0.149274	0.0849137	0.0603403
2080.85	0.0313664	0.149008	0.0853093	0.0642682
2082.78	0.031595	0.147809	0.0842731	0.0646741
2084.71	0.0285857	0.14715	0.0837899	0.0678659
2086.64	0.0306931	0.147179	0.0847577	0.0713953
2088.56	0.0317476	0.146157	0.0843055	0.0671224
2090.49	0.0316624	0.144377	0.083956	0.0687122
2092.42	0.0291636	0.145699	0.0840441	0.0642265
2094.35	0.0308372	0.145854	0.0846456	0.0595772
2096.28	0.0304512	0.145179	0.0849813	0.0589538
2098.21	0.0304193	0.14496	0.0839425	0.0607946
2100.14	0.0297059	0.143914	0.0837926	0.0608273
2102.06	0.0317879	0.143977	0.0843885	0.0606161
2103.99	0.0303787	0.142951	0.0828883	0.0610193
2105.92	0.0307366	0.142361	0.0832955	0.0620761
2107.85	0.0287264	0.144084	0.0836902	0.0633034
2109.78	0.029219	0.143877	0.0848827	0.066943
2111.71	0.0294226	0.142459	0.0841324	0.0649821
2113.63	0.0329936	0.14337	0.0828392	0.0655681
2115.56	0.0323897	0.144323	0.083652	0.063229
2117.49	0.0333638	0.145868	0.0840984	0.0599117
2119.42	0.0318066	0.146571	0.0831899	0.0632919
2121.35	0.0310664	0.145571	0.0839161	0.063406
2123.28	0.0292962	0.144213	0.08416	0.0603502
2125.21	0.0309189	0.145733	0.0850385	0.0591664
2127.13	0.0307095	0.144218	0.0854081	0.0604796
2129.06	0.0340313	0.142732	0.0841651	0.0591781
2130.99	0.0323481	0.142415	0.0827571	0.0579694
2132.92	0.0317581	0.143662	0.0831434	0.0580717
2134.85	0.0295932	0.143369	0.0837762	0.0601274
2136.78	0.0316102	0.142765	0.0820786	0.0649601
2138.71	0.0307352	0.142093	0.0822804	0.0661952
2140.63	0.0319857	0.141539	0.0834327	0.0617104
2142.56	0.0312768	0.143233	0.0824173	0.0633277
2144.49	0.033599	0.145948	0.0821671	0.0682612
2146.42	0.0332233	0.143848	0.0832002	0.0647115
2148.35	0.0340959	0.144148	0.0840449	0.0640647
2150.28	0.0322756	0.144966	0.0838498	0.0688024
2152.2	0.0334749	0.143751	0.0832382	0.0758021
2154.13	0.0327168	0.144736	0.0832313	0.0703121
2156.06	0.0333801	0.144711	0.0834514	0.0640896
2157.99	0.032536	0.144023	0.0836787	0.0616271
2159.92	0.0333251	0.14336	0.084043	0.0657707
2161.85	0.0325106	0.142894	0.0829234	0.0674545
2163.77	0.0345692	0.143558	0.0818988	0.0698423
2165.7	0.0341328	0.144055	0.0825561	0.0625321
2167.63	0.0353902	0.14314	0.0840822	0.0597709
2169.56	0.0343091	0.141241	0.0844685	0.0664367
2171.49	0.0351171	0.141544	0.0835251	0.0701314
2173.42	0.0347666	0.141674	0.0830776	0.0708393
2175.35	0.0361627	0.142229	0.0843324	0.0713869
2177.27	0.0362306	0.143494	0.0834415	0.0703667
2179.2	0.0365163	0.143772	0.082252	0.0684911
2181.13	0.0349515	0.142142	0.0821006	0.0696814
2183.06	0.0376186	0.142573	0.0822792	0.071007
2184.99	0.0376712	0.143816	0.0826338	0.0654067
2186.92	0.0376136	0.144177	0.0828632	0.0647421
2188.85	0.0349994	0.144795	0.0834083	0.0653544
2190.77	0.0361362	0.145551	0.0842651	0.069568
2192.7	0.0358161	0.145913	0.0818518	0.0707413
2194.63	0.0373513	0.14586	0.0814819	0.0659695
2196.56	0.0366676	0.144244	0.0825194	0.0618877
2198.49	0.0363687	0.144032	0.0825431	0.0645112
2200.42	0.0352053	0.143946	0.0826725	0.064049
2202.34	0.037637	0.144167	0.0839548	0.0621945
2204.27	0.0373066	0.145747	0.0821474	0.0663009
2206.2	0.0381042	0.146006	0.0807227	0.0737105
2208.13	0.0374938	0.142821	0.0807001	0.0750902
2210.06	0.0390779	0.142071	0.0823454	0.0727549
2211.99	0.0355502	0.143701	0.0838665	0.0693887
2213.92	0.0340249	0.145066	0.0838625	0.0726328
2215.84	0.032617	0.145296	0.0824786	0.0678879
2217.77	0.0347643	0.146387	0.0823458	0.0625272
2219.7	0.033661	0.147742	0.0816111	0.067791
2221.63	0.0338197	0.146333	0.081393	0.0716286
2223.56	0.0335406	0.144134	0.0820614	0.0745612
2225.49	0.0358469	0.145	0.0820017	0.0720979
2227.42	0.0336315	0.146424	0.0812686	0.0653175
2229.34	0.0322224	0.147407	0.0821304	0.0641895
2231.27	0.0318613	0.146531	0.0825521	0.0572472
2233.2	0.0324514	0.145311	0.0836541	0.057375
2235.13	0.0289483	0.144517	0.0837615	0.0575028
2237.06	0.0308808	0.14434	0.0844907	0.0576306
2238.99	0.0328495	0.144417	0.0834492	0.0577584
2240.92	0.0350595	0.145562	0.0835148	0.0578862
2242.84	0.0329153	0.145155	0.0837597	0.058014
2244.77	0.0318819	0.143262	0.0832821	0.0581417
2246.7	0.0305427	0.143262	0.082702	0.0582696
2248.63	0.0318927	0.143262	0.0829838	0.0583973
2250.56	0.0304937	0.143262	0.0837532	0.0585252
2252.49	0.0323156	0.143262	0.0833271	0.0586529
2254.42	0.033179	0.143262	0.0819822	0.0587807
2256.34	0.0347968	0.143262	0.0821139	0.0589085
2258.27	0.0324809	0.143262	0.0809257	0.0590363
2260.2	0.0321133	0.143262	0.0810141	0.0591641
2262.13	0.032294	0.143262	0.0814697	0.0592919
2264.06	0.0330354	0.143262	0.082017	0.0594196
2265.99	0.032858	0.143262	0.0831751	0.0595475
2267.91	0.0332628	0.143262	0.0840344	0.0596752
2269.84	0.0315304	0.143262	0.0829587	0.0598031
2271.77	0.0319985	0.143262	0.0826545	0.0599308
2273.7	0.0285511	0.143262	0.0821908	0.0600586
2275.63	0.0291771	0.143262	0.0823052	0.0601864
2277.56	0.0298915	0.143262	0.0808782	0.0601864
2279.49	0.0337341	0.143262	0.0803244	0.0601864
2281.41	0.0325187	0.143262	0.0789483	0.0601864
2283.34	0.0317695	0.143262	0.0781927	0.0601864
2285.27	0.0292256	0.143262	0.0785452	0.0601864
2287.2	0.0294562	0.143262	0.0788975	0.0601864
2289.13	0.0294562	0.143262	0.07925	0.0601864
2291.06	0.0294562	0.143262	0.0796023	0.0601864
2292.99	0.0294562	0.143262	0.0799548	0.0601864
2294.91	0.0294562	0.143262	0.0805005	0.0601864
2296.84	0.0294562	0.143262	0.0808987	0.0601864
2298.77	0.0294562	0.143262	0.0821102	0.0601864
2300.7	0.0294562	0.143262	0.0821102	0.0601864
2302.63	0.0294562	0.143262	0.0821102	0.0601864
2304.56	0.0294562	0.143262	0.0830762	0.0601864
2306.48	0.0294562	0.143262	0.0830762	0.0601864
2308.41	0.0294562	0.143262	0.0830762	0.0601903
2310.34	0.0294562	0.143262	0.0828377	0.0601941
2312.27	0.0294562	0.143262	0.0834252	0.060184
2314.2	0.0294562	0.143262	0.0840422	0.0601469
2316.13	0.0294562	0.143262	0.0840422	0.0601099
2318.05	0.0294562	0.143262	0.0840422	0.0599227
2319.98	0.0294562	0.143262	0.0840422	0.0597354
2321.91	0.0294562	0.143262	0.0840422	0.0595482
2323.84	0.0294562	0.143262	0.0840422	0.0593609
2325.77	0.0294562	0.143262	0.0840422	0.0591737
2327.7	0.0294562	0.143262	0.0840422	0.0589865
2329.63	0.0294562	0.143262	0.0840422	0.0587993
2331.55	0.0294562	0.143262	0.0840422	0.058612
2333.48	0.0294562	0.143262	0.0840422	0.0584248
2335.41	0.0294562	0.143262	0.0840513	0.0582375
2337.34	0.0294562	0.143262	0.0834641	0.0580503
2339.27	0.0294562	0.143262	0.0829565	0.057863
2341.2	0.0294562	0.143262	0.0826042	0.0576758
2343.13	0.0294562	0.143262	0.0821102	0.0574885
2345.05	0.0294562	0.143262	0.0821102	0.0573013
2346.98	0.0294562	0.143262	0.0821102	0.0571141
2348.91	0.0294562	0.143262	0.0821102	0.0569269
2350.84	0.0294562	0.143262	0.0821102	0.0567396
2352.77	0.0294562	0.143262	0.0811442	0.0565524
2354.7	0.0294562	0.143262	0.0811442	0.0560014
2356.63	0.0294562	0.143262	0.0811442	0.0566558
2358.55	0.0294562	0.14339	0.0811442	0.0573105
2360.48	0.0294562	0.143663	0.0811442	0.057965
2362.41	0.0294562	0.143935	0.0816197	0.0583853
2364.34	0.0294562	0.144207	0.0801782	0.0577354
2366.27	0.0294562	0.14448	0.0801782	0.0588111
2368.2	0.0294562	0.144755	0.0801782	0.0598864
2370.13	0.0294562	0.144755	0.0801782	0.0604056
2372.05	0.0294562	0.144755	0.0801782	0.0602184
2373.98	0.0294562	0.144755	0.0801782	0.0600311
2375.91	0.0294562	0.144755	0.0801782	0.0588406
2377.84	0.0294562	0.144755	0.0801782	0.0624258
2379.77	0.0294562	0.144755	0.0801782	0.0622386
2381.7	0.0294562	0.144755	0.0801782	0.0620513
2383.62	0.0294562	0.144755	0.0801782	0.0646334
2385.55	0.0294562	0.144755	0.0801782	0.0644461
2387.48	0.0294562	0.144755	0.0801782	0.0642589
2389.41	0.0294562	0.144755	0.0801782	0.0640716
2391.34	0.0294562	0.144755	0.0801782	0.0638844
2393.27	0.0294562	0.144755	0.0801782	0.0636971
2395.2	0.0294562	0.144755	0.0801782	0.0635099
2397.12	0.0294562	0.144755	0.0801782	0.0598533
2399.05	0.0294562	0.144755	0.0801782	0.0589277
2400.98	0.0294562	0.144755	0.0801782	0.0610155
2402.91	0.0294562	0.144755	0.0801782	0.0649022
2404.84	0.0300444	0.144755	0.0801782	0.0670023
2406.77	0.0312182	0.144755	0.0801782	0.0642716
2408.7	0.0325313	0.144755	0.0801782	0.0642029
2410.62	0.0328371	0.144755	0.0801782	0.0690295
2412.55	0.0309413	0.144755	0.0801782	0.0660189
2414.48	0.030952	0.144755	0.0801782	0.0654669
2416.41	0.0291056	0.144755	0.0801782	0.0679415
2418.34	0.0294792	0.144755	0.0801782	0.0668073
2420.27	0.030378	0.144755	0.0801782	0.0600316
2422.19	0.0293072	0.144755	0.0801782	0.0532897
2424.12	0.0291538	0.144755	0.0801782	0.055813
2426.05	0.0315511	0.144755	0.0801782	0.0604083
2427.98	0.0323414	0.144755	0.0801782	0.0581132
2429.91	0.0338316	0.144755	0.0801782	0.0572067
2431.84	0.0327697	0.144755	0.0801782	0.0560923
2433.76	0.0316585	0.144755	0.0801782	0.053261
2435.69	0.0308775	0.144755	0.0828734	0.0598173
2437.62	0.0319045	0.144755	0.0832484	0.0655343
2439.55	0.0324486	0.144755	0.0814676	0.0564157
2441.48	0.0320774	0.144755	0.0826325	0.057042
2443.41	0.0317591	0.144755	0.0842036	0.0582334
2445.34	0.0327097	0.144755	0.0847427	0.057223
2447.26	0.0337087	0.144755	0.0845198	0.0525123
2449.19	0.0341809	0.147216	0.0847812	0.0521748
2451.12	0.032267	0.146799	0.0828748	0.0552563
2453.05	0.0323361	0.144662	0.0837373	0.0580971
2454.98	0.0342246	0.144187	0.0847094	0.0551067
2456.91	0.0367085	0.146317	0.0845811	0.0604089
2458.84	0.0365203	0.147412	0.0850989	0.0677836
2460.76	0.0349586	0.148265	0.0874829	0.0657414
2462.69	0.0341726	0.147599	0.0866756	0.0609248
2464.62	0.0358419	0.146981	0.0846947	0.0609559
2466.55	0.0366444	0.147119	0.0853481	0.0660548
2468.48	0.0360497	0.148419	0.0867683	0.0623278
2470.41	0.0349702	0.148067	0.0860542	0.0569922
2472.33	0.034989	0.147233	0.0850105	0.0630699
2474.26	0.0360529	0.146732	0.0831666	0.0643691
2476.19	0.0374108	0.147929	0.0833919	0.0616396
2478.12	0.0370271	0.14732	0.0832916	0.0625707
2480.05	0.0350446	0.146226	0.0831376	0.0666426
2481.98	0.0333906	0.145653	0.0833054	0.0662521
2483.91	0.0346101	0.14765	0.0845956	0.0642537
2485.83	0.0368856	0.147025	0.0841132	0.0608528
2487.76	0.0354876	0.147212	0.081986	0.0607277
2489.69	0.0324512	0.148748	0.0811136	0.0581111
2491.62	0.0338045	0.148084	0.0827818	0.0573275
2493.55	0.0349756	0.146535	0.0823439	0.0603645
2495.48	0.0352118	0.146836	0.0839338	0.0621323
2497.41	0.0363093	0.147272	0.0850364	0.0591093
2499.33	0.0347746	0.146985	0.084508	0.0574349
2501.26	0.0332566	0.145871	0.0826612	0.0549411
2503.19	0.0353125	0.145459	0.0828943	0.0564847
2505.12	0.0353715	0.144814	0.0846146	0.0595262
2507.05	0.0352485	0.144503	0.0854283	0.0656411
2508.98	0.0359683	0.14491	0.0846313	0.0650092
2510.91	0.0366189	0.146166	0.0840775	0.0615823
2512.83	0.0366699	0.145188	0.0843927	0.055485
2514.76	0.037261	0.146735	0.0856479	0.0531669
2516.69	0.0369911	0.146758	0.0843438	0.0564785
2518.62	0.0352433	0.145623	0.0840185	0.0617334
2520.55	0.034526	0.145032	0.0845443	0.0629687
2522.48	0.0357921	0.145839	0.0844147	0.0614183
2524.41	0.0360936	0.144179	0.0832568	0.0664588
2526.33	0.0357782	0.145031	0.0825322	0.0695402
2528.26	0.0361275	0.143885	0.0816472	0.0643458
2530.19	0.0353766	0.144179	0.0818732	0.0597177
2532.12	0.035816	0.146555	0.0814358	0.0570685
2534.05	0.0365185	0.147945	0.0822372	0.0575492
2535.98	0.034472	0.145176	0.0823045	0.0590532
2537.9	0.0339603	0.143105	0.0828667	0.0612492
2539.83	0.0352354	0.143005	0.0820811	0.0590798
2541.76	0.0375585	0.144116	0.0810676	0.0609905
2543.69	0.0363062	0.143652	0.0799531	0.061706
2545.62	0.035784	0.144155	0.0810088	0.0571465
2547.55	0.0371843	0.146081	0.0815038	0.0558003
2549.48	0.0375174	0.14656	0.0821344	0.0589197
2551.4	0.0358273	0.14521	0.0810772	0.0567727
2553.33	0.0365884	0.143829	0.0812503	0.0555716
2555.26	0.0369998	0.141903	0.0819066	0.05858
2557.19	0.0355011	0.14348	0.0819287	0.0622948
2559.12	0.0337723	0.143357	0.0823453	0.0646224
2561.05	0.0340908	0.144086	0.0830156	0.0578953
2562.98	0.0352564	0.144997	0.0820625	0.0547489
2564.9	0.03575	0.145763	0.0821515	0.0589899
2566.83	0.0350062	0.145068	0.0821252	0.0577326
2568.76	0.0324988	0.144613	0.0833422	0.0508557
2570.69	0.0341884	0.145295	0.0837736	0.05406
2572.62	0.0366245	0.146092	0.0828855	0.0614058
2574.54	0.0359275	0.145273	0.0820343	0.0640992
2576.47	0.0354613	0.143433	0.0831964	0.0618342
2578.4	0.0343157	0.143761	0.0829129	0.0571518
2580.33	0.0342662	0.144432	0.0816494	0.058156
2582.26	0.0343078	0.143866	0.0798757	0.0580445
2584.19	0.0344684	0.145992	0.0813817	0.0611677
2586.12	0.0339385	0.146297	0.0826086	0.0618538
2588.04	0.0332665	0.14618	0.0831578	0.0597691
2589.97	0.0341914	0.145552	0.083634	0.0577445
2591.9	0.0348116	0.14634	0.0860485	0.0600589
2593.83	0.0344209	0.146756	0.0852966	0.0547116
2595.76	0.0334635	0.146356	0.0826489	0.0552411
2597.69	0.0339021	0.145939	0.080789	0.059042
2599.62	0.0351898	0.147514	0.0821043	0.0550557
2601.54	0.0346754	0.148845	0.0822694	0.0449997
2603.47	0.0342969	0.148434	0.0816784	0.0507835
2605.4	0.0338144	0.146013	0.0829944	0.0530869
2607.33	0.0344122	0.14472	0.08409	0.0504722
2609.26	0.0349856	0.145857	0.0839576	0.0517253
2611.19	0.0331432	0.147189	0.0836059	0.0585156
2613.11	0.0319198	0.144771	0.082665	0.0578754
2615.04	0.0332956	0.145161	0.0825938	0.054182
2616.97	0.0358593	0.145753	0.0830218	0.0563682
2618.9	0.0346168	0.144599	0.0812789	0.0585963
2620.83	0.0319185	0.144605	0.0795332	0.0567585
2622.76	0.033142	0.14671	0.0814785	0.0592008
2624.69	0.0359708	0.147118	0.0823037	0.0624836
2626.61	0.0352187	0.147699	0.0817663	0.0629075
2628.54	0.0323598	0.146026	0.080146	0.0644607
2630.47	0.0307958	0.144734	0.080867	0.0629485
2632.4	0.0317304	0.144608	0.0816077	0.0581689
2634.33	0.0314785	0.147135	0.0815499	0.05771
2636.26	0.0320133	0.147723	0.0803158	0.0549608
2638.19	0.0357194	0.146266	0.0796814	0.055892
2640.11	0.0363136	0.144227	0.0795168	0.0602664
2642.04	0.0352321	0.144681	0.0806165	0.0653941
2643.97	0.0337332	0.14482	0.0789694	0.0674422
2645.9	0.0319752	0.143787	0.0780774	0.0615881
2647.83	0.0312128	0.142219	0.0790076	0.0561042
2649.76	0.0300144	0.143246	0.0804579	0.0614663
2651.69	0.0331775	0.142957	0.0802081	0.0703669
2653.61	0.0351479	0.142922	0.0797648	0.0693575
2655.54	0.0348186	0.144786	0.0795143	0.065911
2657.47	0.034695	0.146365	0.0789679	0.0654664
2659.4	0.03461	0.145291	0.0792975	0.0615788
2661.33	0.0338848	0.143761	0.0812227	0.0572218
2663.26	0.0315045	0.143438	0.0809907	0.060798
2665.19	0.0291963	0.144119	0.0805307	0.0572571
2667.11	0.0309814	0.142698	0.0793133	0.0518613
2669.04	0.032324	0.142167	0.0800927	0.0508787
2670.97	0.0335743	0.142023	0.0802969	0.051591
2672.9	0.0336689	0.143468	0.0800512	0.0592669
2674.83	0.0332439	0.143974	0.0799244	0.0602393
2676.76	0.0334613	0.143456	0.0809654	0.0584273
2678.68	0.0340873	0.143113	0.0813876	0.0540546
2680.61	0.0320668	0.143281	0.080788	0.0540866
2682.54	0.0331453	0.144334	0.0792449	0.0560312
2684.47	0.0341039	0.145729	0.0779427	0.0585233
2686.4	0.0317328	0.14346	0.0786839	0.0630472
2688.33	0.0302899	0.144982	0.0809101	0.0626987
2690.25	0.0324757	0.145569	0.0803008	0.0564504
2692.18	0.0332307	0.143282	0.0802487	0.0587375
2694.11	0.0340486	0.142746	0.0821586	0.0614006
2696.04	0.0316709	0.143373	0.0834228	0.0630918
2697.97	0.0320071	0.143268	0.0830256	0.0629314
2699.9	0.0335462	0.144936	0.0810402	0.0639873
2701.83	0.0342949	0.147643	0.0796324	0.0640262
2703.75	0.0364322	0.148076	0.081307	0.0637091
2705.68	0.0353951	0.146289	0.0816212	0.0574379
2707.61	0.0329236	0.14621	0.0825987	0.0547882
2709.54	0.0338383	0.147276	0.0815184	0.059066
2711.47	0.0337804	0.148766	0.0806763	0.0631458
2713.4	0.0337508	0.146643	0.0815028	0.0644307
2715.33	0.0318096	0.14469	0.0821596	0.0615452
2717.25	0.0331917	0.145133	0.0813531	0.0634165
2719.18	0.0352809	0.147465	0.0810905	0.0724665
2721.11	0.0370873	0.147838	0.0807565	0.0678037
2723.04	0.0353552	0.147892	0.0826224	0.0624029
2724.97	0.0337569	0.147844	0.0827	0.0647831
2726.9	0.034235	0.146305	0.0806609	0.0653128
2728.82	0.0351217	0.145643	0.0789031	0.0657104
2730.75	0.0356733	0.149119	0.0791279	0.0686405
2732.68	0.0354982	0.150273	0.0797175	0.0718188
2734.61	0.0339819	0.149326	0.0786943	0.0718284
2736.54	0.0340268	0.148691	0.078803	0.0690711
2738.47	0.0316612	0.148641	0.0806779	0.0701202
2740.4	0.031064	0.148605	0.079504	0.0661962
2742.32	0.0325543	0.14969	0.080915	0.064067
2744.25	0.0332698	0.148959	0.0812916	0.0645449
2746.18	0.0336974	0.148219	0.0801063	0.065866
2748.11	0.035891	0.147867	0.078469	0.0615585
2750.04	0.0334346	0.149428	0.0797627	0.0573915
2751.97	0.0333233	0.148892	0.0814518	0.051829
2753.9	0.033847	0.149691	0.0826973	0.0534249
2755.82	0.0353756	0.150498	0.0831172	0.0563096
2757.75	0.0357469	0.151031	0.08257	0.0562444
2759.68	0.0349348	0.149599	0.0803386	0.0625551
2761.61	0.0326395	0.148685	0.0783224	0.0633909
2763.54	0.0344956	0.147337	0.0790101	0.0605707
2765.47	0.0362769	0.146801	0.0809059	0.066489
2767.4	0.0394569	0.146574	0.0812849	0.0662237
2769.32	0.0374302	0.146356	0.0830158	0.0653294
2771.25	0.0353306	0.149055	0.0841723	0.065909
2773.18	0.0358531	0.151309	0.0852141	0.0657749
2775.11	0.0360629	0.15004	0.084102	0.0642484
2777.04	0.03403	0.14949	0.0838673	0.0665144
2778.97	0.0334317	0.149375	0.0816079	0.0689456
2780.9	0.0344701	0.150262	0.0822262	0.0736992
2782.82	0.0362618	0.149248	0.0833165	0.0741781
2784.75	0.0369379	0.147563	0.0839062	0.0702883
2786.68	0.0382436	0.147025	0.0849438	0.0696248
2788.61	0.0387216	0.147638	0.0862436	0.0650817
2790.54	0.0401179	0.147548	0.0876457	0.0666934
2792.47	0.0399892	0.148041	0.088863	0.0678683
2794.39	0.0422964	0.150204	0.0878823	0.06915
2796.32	0.0412847	0.149356	0.0886379	0.0718587
2798.25	0.0395409	0.148965	0.0903276	0.0755989
2800.18	0.0391932	0.149208	0.0914149	0.0773328
2802.11	0.0424395	0.147903	0.0914282	0.0740513
2804.04	0.0443675	0.147866	0.0926126	0.0694863
2805.97	0.0454683	0.146526	0.0914265	0.068774
2807.89	0.0461137	0.148408	0.091031	0.0719135
2809.82	0.0470679	0.149833	0.0919522	0.0753184
2811.75	0.0452853	0.148392	0.0918857	0.0717938
2813.68	0.0459782	0.147741	0.0931645	0.0729853
2815.61	0.0455291	0.147364	0.0968528	0.0809014
2817.54	0.0466405	0.148152	0.0966629	0.0774286
2819.47	0.0479086	0.150923	0.0933277	0.0711614
2821.39	0.0518771	0.151449	0.0929602	0.0712641
2823.32	0.053696	0.150779	0.0968297	0.0762391
2825.25	0.0535084	0.150883	0.0993149	0.0746031
2827.18	0.0521545	0.152193	0.100672	0.0739558
2829.11	0.0557168	0.153554	0.101944	0.0748951
2831.04	0.0583915	0.154391	0.103062	0.0768005
2832.96	0.0632807	0.153645	0.102559	0.0808333
2834.89	0.0688802	0.153806	0.104944	0.0877625
2836.82	0.0736475	0.154082	0.106946	0.0961414
2838.75	0.0790655	0.155176	0.107749	0.0985197
2840.68	0.0877544	0.158266	0.107147	0.0988125
2842.61	0.0950233	0.162524	0.108722	0.0984761
2844.53	0.0996377	0.164776	0.110757	0.103487
2846.46	0.103938	0.169167	0.113651	0.109151
2848.39	0.111199	0.176298	0.114664	0.116189
2850.32	0.117504	0.180786	0.116306	0.119683
2852.25	0.121806	0.176932	0.120458	0.122282
2854.18	0.120419	0.171889	0.125032	0.123036
2856.11	0.114689	0.169507	0.124014	0.110749
2858.03	0.106352	0.16817	0.122013	0.098633
2859.96	0.0997776	0.164817	0.120983	0.0953382
2861.89	0.0938664	0.162261	0.119651	0.0932591
2863.82	0.0923571	0.161033	0.117	0.0901687
2865.75	0.0880411	0.159432	0.114687	0.0890699
2867.68	0.0859819	0.156564	0.11439	0.0875597
2869.61	0.0860349	0.155698	0.114937	0.0905061
2871.53	0.0851205	0.157041	0.113653	0.0905531
2873.46	0.0821057	0.156741	0.115326	0.0940808
2875.39	0.0816984	0.152992	0.115063	0.0978379
2877.32	0.0791994	0.152607	0.113654	0.0942817
2879.25	0.0790156	0.154415	0.112457	0.0911923
2881.18	0.0790463	0.153839	0.112726	0.0940583
2883.1	0.0835889	0.15228	0.113025	0.0919709
2885.03	0.0832243	0.152251	0.113804	0.0871494
2886.96	0.0832273	0.152622	0.113487	0.09545
2888.89	0.0853708	0.153741	0.114771	0.108283
2890.82	0.0890769	0.155387	0.11544	0.10551
2892.75	0.0914431	0.157212	0.116116	0.106178
2894.68	0.0967976	0.157606	0.115544	0.107461
2896.6	0.099469	0.157405	0.116605	0.106422
2898.53	0.103107	0.15879	0.117345	0.101437
2900.46	0.105983	0.161241	0.118033	0.101007
2902.39	0.111801	0.160817	0.119307	0.108252
2904.32	0.116209	0.162101	0.120709	0.112367
2906.25	0.121305	0.165044	0.121598	0.111505
2908.18	0.126152	0.167839	0.122451	0.120681
2910.1	0.132684	0.170602	0.123249	0.125757
2912.03	0.137635	0.176749	0.126178	0.130154
2913.96	0.145989	0.183734	0.126405	0.138873
2915.89	0.152134	0.18963	0.125781	0.143076
2917.82	0.162277	0.191605	0.128646	0.142483
2919.75	0.169325	0.189213	0.134428	0.14002
2921.68	0.170384	0.184511	0.13728	0.140712
2923.6	0.16877	0.181068	0.138731	0.133533
2925.53	0.165396	0.176683	0.139297	0.118677
2927.46	0.155275	0.172453	0.138371	0.107512
2929.39	0.149152	0.169548	0.134706	0.100755
2931.32	0.138839	0.16604	0.129863	0.101457
2933.25	0.126987	0.15964	0.125612	0.0979907
2935.18	0.112319	0.155892	0.123161	0.0877887
2937.1	0.101367	0.15545	0.117688	0.085612
2939.03	0.0906486	0.156483	0.11294	0.0850774
2940.96	0.0849858	0.154004	0.111409	0.07714
2942.89	0.0809341	0.150411	0.110175	0.0734383
2944.82	0.078985	0.148351	0.106928	0.0756492
2946.75	0.0763972	0.147167	0.105794	0.0709632
2948.67	0.0760636	0.145722	0.105456	0.0708151
2950.6	0.0733903	0.146652	0.104123	0.0713394
2952.53	0.0723856	0.145536	0.102538	0.0659865
2954.46	0.0706977	0.144713	0.103065	0.0665883
2956.39	0.0731592	0.144672	0.102357	0.0691396
2958.32	0.0693985	0.145434	0.103899	0.0651535
2960.25	0.0657037	0.143962	0.105967	0.0670567
2962.17	0.0618008	0.144864	0.104005	0.0676958
2964.1	0.0601682	0.144772	0.09984	0.0627658
2966.03	0.0527967	0.142031	0.0951384	0.0627312
2967.96	0.0475201	0.140381	0.0911329	0.0603004
2969.89	0.0417626	0.141855	0.0900023	0.0571893
2971.82	0.0376576	0.141277	0.0861937	0.0513659
2973.75	0.0338173	0.139039	0.0827124	0.0443972
2975.67	0.0320486	0.139948	0.0817368	0.0455908
2977.6	0.0249922	0.141648	0.0811401	0.050721
2979.53	0.0217149	0.138457	0.0797613	0.0457696
2981.46	0.0196061	0.136396	0.0769142	0.0365526
2983.39	0.0200674	0.135951	0.0734281	0.0377926
2985.32	0.0166596	0.137212	0.0722784	0.0407726
2987.24	0.0177642	0.137225	0.0726434	0.0422749
2989.17	0.0160683	0.138287	0.0741982	0.0498695
2991.1	0.014843	0.138818	0.0746657	0.0509195
2993.03	0.0147483	0.138354	0.0733118	0.0511054
2994.96	0.0185273	0.138235	0.0712865	0.0495385
2996.89	0.0185733	0.139799	0.0731637	0.0454468
2998.81	0.0219969	0.138234	0.0752617	0.0411416
3000.74	0.0210684	0.138995	0.0796329	0.0509183
3002.67	0.0184972	0.140506	0.0815848	0.0654487
3004.6	0.0225836	0.141552	0.0831895	0.0722607
3006.53	0.0282664	0.143197	0.0845618	0.0684093
3008.46	0.0270022	0.146255	0.0848655	0.0641095
3010.39	0.0299605	0.148339	0.0845382	0.0631475
3012.31	0.0316437	0.150072	0.0881723	0.0624559
3014.24	0.0359409	0.152363	0.0924663	0.0660583
3016.17	0.0380276	0.154894	0.0958549	0.0722172
3018.1	0.0408808	0.158537	0.0989668	0.0725705
3020.03	0.0435354	0.160045	0.100901	0.0723472
3021.96	0.04851	0.161734	0.102095	0.0768604
3023.89	0.0473422	0.164433	0.104817	0.0778425
3025.81	0.0488676	0.166753	0.106429	0.0813594
3027.74	0.051348	0.168543	0.10805	0.0851621
3029.67	0.0549709	0.166502	0.109598	0.0870021
3031.6	0.0565978	0.166895	0.11134	0.0890613
3033.53	0.0636	0.170846	0.11328	0.0876256
3035.46	0.0660678	0.173711	0.114518	0.0820748
3037.39	0.0668168	0.174444	0.118084	0.0825174
3039.31	0.0657135	0.17611	0.121642	0.0822893
3041.24	0.0676215	0.176647	0.122724	0.0812537
3043.17	0.0669118	0.178511	0.123888	0.0892843
3045.1	0.0697415	0.181266	0.12637	0.0978114
3047.03	0.0744802	0.182307	0.130279	0.097011
3048.96	0.0763945	0.182434	0.131567	0.0873796
3050.89	0.0739126	0.185226	0.133243	0.0860762
3052.81	0.0773831	0.186541	0.134599	0.0811392
3054.74	0.0774719	0.186017	0.134619	0.084697
3056.67	0.0811969	0.185563	0.1335	0.0978303
3058.6	0.0823246	0.189354	0.134861	0.103641
3060.53	0.0841992	0.191442	0.137894	0.104079
3062.46	0.0822286	0.190759	0.138795	0.10062
3064.38	0.0828076	0.188979	0.136112	0.0936536
3066.31	0.0840026	0.189224	0.136523	0.0918298
3068.24	0.0837908	0.191354	0.138886	0.0933344
3070.17	0.0801282	0.194919	0.142371	0.0936052
3072.1	0.0803082	0.196003	0.146221	0.0894276
3074.03	0.0819052	0.195384	0.147412	0.0926795
3075.96	0.0850149	0.195387	0.145731	0.0868899
3077.88	0.0842873	0.195548	0.143414	0.0842684
3079.81	0.0816171	0.194332	0.142783	0.0935358
3081.74	0.0767905	0.195273	0.145475	0.0978009
3083.67	0.080059	0.197656	0.14677	0.0898089
3085.6	0.0810226	0.198239	0.148125	0.0877593
3087.53	0.081985	0.198851	0.14882	0.0869986
3089.46	0.0801407	0.200219	0.149213	0.0869271
3091.38	0.0811833	0.19999	0.149794	0.0872253
3093.31	0.0816628	0.199679	0.152342	0.09619
3095.24	0.0849559	0.200069	0.153733	0.1025
3097.17	0.0835318	0.202024	0.155485	0.0940578
3099.1	0.0832788	0.202732	0.154568	0.0880323
3101.03	0.0839961	0.202461	0.153717	0.0875836
3102.95	0.0865295	0.204362	0.157195	0.0859929
3104.88	0.0865435	0.20892	0.161498	0.0942178
3106.81	0.087093	0.20955	0.162635	0.0928835
3108.74	0.0824056	0.209652	0.162487	0.0859486
3110.67	0.0865182	0.210885	0.163961	0.0856705
3112.6	0.0890856	0.21282	0.166271	0.088527
3114.52	0.0908898	0.213973	0.167632	0.090874
3116.45	0.0919415	0.212677	0.1689	0.0941416
3118.38	0.0958991	0.212248	0.167689	0.0975326
3120.31	0.0954706	0.217247	0.168552	0.103362
3122.24	0.0972533	0.217783	0.170076	0.10908
3124.17	0.0942563	0.218235	0.174613	0.109295
3126.1	0.0947317	0.219881	0.176478	0.108078
3128.02	0.0958083	0.223957	0.177967	0.110384
3129.95	0.101138	0.229205	0.178895	0.109513
3131.88	0.102673	0.228432	0.179989	0.106148
3133.81	0.103823	0.227374	0.1827	0.0998042
3135.74	0.103405	0.229146	0.18731	0.10475
3137.67	0.107614	0.230356	0.190043	0.10829
3139.6	0.108505	0.232873	0.19086	0.111987
3141.52	0.111072	0.235306	0.191792	0.125453
3143.45	0.111159	0.236027	0.19473	0.133415
3145.38	0.113	0.236554	0.19707	0.123365
3147.31	0.111543	0.237927	0.197145	0.118843
3149.24	0.113511	0.24014	0.197925	0.12078
3151.17	0.114597	0.239964	0.198909	0.124635
3153.09	0.117956	0.240333	0.201497	0.13433
3155.02	0.120372	0.242496	0.204644	0.13842
3156.95	0.124308	0.243234	0.207602	0.133589
3158.88	0.123389	0.245484	0.209327	0.139617
3160.81	0.125647	0.24631	0.210908	0.147474
3162.74	0.126495	0.248648	0.213384	0.151215
3164.67	0.130807	0.253135	0.216171	0.149114
3166.59	0.133037	0.253977	0.219053	0.142079
3168.52	0.136369	0.251503	0.219654	0.135793
3170.45	0.135986	0.251995	0.220945	0.137495
3172.38	0.139079	0.254195	0.223618	0.140172
3174.31	0.142071	0.253796	0.225486	0.142832
3176.24	0.144946	0.255104	0.224283	0.159634
3178.17	0.147674	0.257965	0.224699	0.169641
3180.09	0.151661	0.258671	0.229116	0.160767
3182.02	0.152475	0.259213	0.230881	0.155174
3183.95	0.156305	0.259524	0.229845	0.155472
3185.88	0.157472	0.26095	0.232073	0.165981
3187.81	0.157503	0.261122	0.235997	0.167331
3189.74	0.156945	0.26124	0.237585	0.167799
3191.67	0.158559	0.265163	0.240322	0.165771
3193.59	0.159135	0.268597	0.244295	0.168039
3195.52	0.165112	0.265846	0.243091	0.177383
3197.45	0.168381	0.263217	0.239663	0.180509
3199.38	0.170573	0.263858	0.242936	0.178662
3201.31	0.169156	0.266701	0.248589	0.169965
3203.24	0.173519	0.271873	0.250404	0.162889
3205.17	0.175704	0.272429	0.251612	0.168394
3207.09	0.177264	0.268467	0.253444	0.175779
3209.02	0.177015	0.26679	0.25615	0.1784
3210.95	0.180119	0.269545	0.257647	0.177489
3212.88	0.180596	0.271167	0.256859	0.181531
3214.81	0.184706	0.272567	0.257823	0.184222
3216.74	0.183213	0.274054	0.260282	0.180025
3218.66	0.185923	0.271609	0.257477	0.18742
3220.59	0.189024	0.271397	0.257851	0.190903
3222.52	0.192886	0.273601	0.2635	0.191892
3224.45	0.190821	0.275756	0.266157	0.194502
3226.38	0.193502	0.276998	0.265734	0.188747
3228.31	0.192766	0.275484	0.267689	0.195022
3230.24	0.195362	0.27357	0.269621	0.192641
3232.16	0.199045	0.273928	0.272207	0.179019
3234.09	0.199487	0.2749	0.274685	0.18052
3236.02	0.198333	0.274617	0.273747	0.191168
3237.95	0.204802	0.274936	0.27473	0.19637
3239.88	0.20315	0.275459	0.277652	0.204509
3241.81	0.206818	0.274926	0.278569	0.209831
3243.74	0.20708	0.273109	0.275879	0.211011
3245.66	0.2092	0.273214	0.276081	0.212516
3247.59	0.207529	0.275233	0.282992	0.209359
3249.52	0.212744	0.277188	0.28634	0.210361
3251.45	0.213222	0.280124	0.28907	0.213652
3253.38	0.216185	0.276872	0.290804	0.215047
3255.3	0.217293	0.272047	0.2895	0.209611
3257.23	0.220668	0.27346	0.289095	0.20881
3259.16	0.219631	0.278505	0.288286	0.214005
3261.09	0.222533	0.280231	0.291069	0.216794
3263.02	0.22386	0.279905	0.29495	0.219198
3264.95	0.228348	0.279804	0.295727	0.223434
3266.88	0.228564	0.281268	0.298331	0.222938
3268.8	0.231268	0.28407	0.300943	0.214331
3270.73	0.233083	0.284669	0.299668	0.212149
3272.66	0.235012	0.282221	0.29838	0.228222
3274.59	0.235031	0.283309	0.301542	0.231362
3276.52	0.24113	0.286057	0.303315	0.230092
3278.45	0.241251	0.28585	0.303232	0.23355
3280.38	0.242723	0.28767	0.304267	0.242097
3282.3	0.242215	0.288417	0.305952	0.246055
3284.23	0.245821	0.287096	0.308	0.243204
3286.16	0.247919	0.286286	0.311039	0.242096
3288.09	0.248781	0.287146	0.311577	0.245819
3290.02	0.246549	0.289014	0.311452	0.243907
3291.95	0.248874	0.289548	0.311286	0.23456
3293.88	0.24786	0.290901	0.315459	0.235301
3295.8	0.250582	0.293628	0.320229	0.250231
3297.73	0.253049	0.294489	0.32262	0.257872
3299.66	0.258507	0.292435	0.322	0.258147
3301.59	0.256659	0.291684	0.319912	0.262635
3303.52	0.257636	0.29563	0.321682	0.260208
3305.45	0.258509	0.297039	0.324348	0.256342
3307.38	0.265011	0.295864	0.323474	0.252658
3309.3	0.267789	0.294344	0.321457	0.255675
3311.23	0.265486	0.297347	0.324456	0.268443
3313.16	0.265497	0.297635	0.329163	0.276071
3315.09	0.268958	0.298866	0.332188	0.280626
3317.02	0.267503	0.302002	0.332259	0.277756
3318.95	0.270495	0.30247	0.333157	0.267194
3320.88	0.271081	0.302013	0.335352	0.269132
3322.8	0.275457	0.303076	0.337433	0.2755
3324.73	0.279213	0.302767	0.337052	0.267043
3326.66	0.282466	0.301761	0.338394	0.268099
3328.59	0.281183	0.30339	0.341464	0.278645
3330.52	0.282459	0.305237	0.341669	0.284027
3332.45	0.283667	0.307107	0.338768	0.286188
3334.37	0.285515	0.307996	0.340992	0.280094
3336.3	0.287473	0.307368	0.344986	0.276667
3338.23	0.290513	0.308363	0.347931	0.277258
3340.16	0.289976	0.30963	0.349396	0.292799
3342.09	0.295947	0.309142	0.349596	0.303554
3344.02	0.294352	0.312204	0.35181	0.296025
3345.95	0.294698	0.312058	0.356484	0.296071
3347.87	0.296006	0.312046	0.3571	0.294046
3349.8	0.298207	0.313636	0.355706	0.290512
3351.73	0.297358	0.314437	0.357222	0.291737
3353.66	0.299922	0.314001	0.359523	0.289894
3355.59	0.300434	0.310846	0.360435	0.287462
3357.52	0.303083	0.30986	0.36112	0.296396
3359.44	0.301712	0.311799	0.35903	0.297914
3361.37	0.303623	0.31126	0.356973	0.295925
3363.3	0.306253	0.314601	0.360069	0.294939
3365.23	0.309791	0.314508	0.362751	0.291733
3367.16	0.308313	0.310827	0.36221	0.285209
3369.09	0.311259	0.312907	0.363275	0.287372
3371.01	0.309089	0.317835	0.364561	0.295426
3372.94	0.308297	0.31884	0.365358	0.295125
3374.87	0.308	0.318729	0.364643	0.293772
3376.8	0.310525	0.319184	0.364474	0.296043
3378.73	0.308768	0.319839	0.368181	0.29797
3380.66	0.311939	0.319038	0.367916	0.305468
3382.59	0.312794	0.316761	0.366538	0.299454
3384.51	0.319038	0.313165	0.364533	0.293855
3386.44	0.32007	0.314502	0.365748	0.2923
3388.37	0.318199	0.320129	0.367293	0.294695
3390.3	0.312795	0.319388	0.365581	0.291147
3392.23	0.315856	0.312346	0.362619	0.287505
3394.16	0.317462	0.31033	0.367869	0.283196
3396.09	0.318727	0.311319	0.369098	0.2857
3398.01	0.317335	0.311883	0.367201	0.289409
3399.94	0.316042	0.313751	0.369094	0.291027
3401.87	0.31457	0.31403	0.370781	0.297961
3403.8	0.3172	0.313605	0.370626	0.305392
3405.73	0.314667	0.308441	0.368586	0.306743
3407.66	0.315485	0.308121	0.369521	0.304477
3409.58	0.314097	0.312258	0.372394	0.299204
3411.51	0.317959	0.31192	0.371209	0.290792
3413.44	0.314661	0.308562	0.369491	0.28732
3415.37	0.313654	0.309203	0.369181	0.285261
3417.3	0.313318	0.309633	0.365264	0.280091
3419.23	0.315399	0.306017	0.358085	0.27955
3421.16	0.313402	0.300989	0.356129	0.282012
3423.08	0.312815	0.302058	0.360259	0.273335
3425.01	0.309024	0.306282	0.360635	0.268186
3426.94	0.308595	0.304494	0.357579	0.273463
3428.87	0.305105	0.302728	0.360473	0.267902
3430.8	0.304912	0.304125	0.360527	0.262312
3432.73	0.302371	0.302746	0.356112	0.256989
3434.66	0.303324	0.304313	0.357438	0.252177
3436.58	0.304347	0.306363	0.356839	0.251568
3438.51	0.305676	0.304587	0.354678	0.259415
3440.44	0.301339	0.299879	0.352461	0.256192
3442.37	0.301276	0.294739	0.347341	0.258252
3444.3	0.297806	0.294096	0.34476	0.265976
3446.23	0.298501	0.289837	0.342863	0.265022
3448.16	0.298679	0.289583	0.344391	0.261776
3450.08	0.294714	0.298805	0.348021	0.248294
3452.01	0.288861	0.300278	0.345491	0.233238
3453.94	0.286383	0.298402	0.343632	0.241359
3455.87	0.282915	0.292973	0.342875	0.244719
3457.8	0.284129	0.290553	0.340679	0.237141
3459.73	0.28119	0.289848	0.334633	0.231964
3461.66	0.27953	0.285133	0.329891	0.234922
3463.58	0.274468	0.281151	0.331455	0.222401
3465.51	0.276667	0.28254	0.330977	0.214362
3467.44	0.277504	0.282878	0.328215	0.211153
3469.37	0.273424	0.285998	0.325326	0.209734
3471.3	0.267245	0.286312	0.322973	0.210474
3473.23	0.265894	0.284526	0.322517	0.205564
3475.15	0.264312	0.27981	0.320749	0.195991
3477.08	0.263686	0.283132	0.319618	0.197226
3479.01	0.261426	0.28267	0.312322	0.199132
3480.94	0.265252	0.273988	0.303809	0.203706
3482.87	0.260773	0.272751	0.303902	0.206128
3484.8	0.255653	0.277319	0.306155	0.200927
3486.73	0.251926	0.277538	0.302658	0.206826
3488.65	0.251282	0.275214	0.302199	0.19539
3490.58	0.245416	0.2744	0.302161	0.175162
3492.51	0.243543	0.273065	0.300828	0.165799
3494.44	0.243712	0.269068	0.295923	0.164174
3496.37	0.244843	0.262218	0.295026	0.159884
3498.3	0.235989	0.263013	0.295645	0.159027
3500.23	0.232362	0.263717	0.290216	0.153511
3502.15	0.235097	0.247969	0.277285	0.160418
3504.08	0.243588	0.244767	0.274828	0.185011
3506.01	0.234355	0.256664	0.282863	0.178989
3507.94	0.225415	0.256174	0.280702	0.160402
3509.87	0.221426	0.245323	0.274198	0.149385
3511.8	0.218894	0.246703	0.273316	0.137125
3513.72	0.213493	0.252592	0.271299	0.126969
3515.65	0.212869	0.256572	0.271332	0.134081
3517.58	0.211667	0.255291	0.269642	0.132775
3519.51	0.210422	0.250858	0.265925	0.124528
3521.44	0.204696	0.246157	0.255227	0.127338
3523.37	0.206858	0.229827	0.240959	0.116342
3525.29	0.203407	0.228214	0.243895	0.0996674
3527.22	0.201316	0.229292	0.24342	0.110717
3529.15	0.198036	0.225407	0.243256	0.124111
3531.08	0.194101	0.23692	0.248129	0.12449
3533.01	0.187515	0.24553	0.251665	0.118447
3534.94	0.186423	0.243076	0.247736	0.125338
3536.87	0.185801	0.237109	0.241406	0.117823
3538.79	0.185437	0.238727	0.241951	0.0981923
3540.72	0.180742	0.233812	0.237052	0.090632
3542.65	0.181881	0.220748	0.225262	0.0971755
3544.58	0.178111	0.202758	0.213101	0.10425
3546.51	0.175896	0.203659	0.214601	0.107114
3548.44	0.16744	0.215343	0.220843	0.09581
3550.37	0.161043	0.2206	0.224021	0.0909937
3552.29	0.163621	0.210151	0.218153	0.0877767
3554.22	0.171509	0.211903	0.219298	0.0966516
3556.15	0.166764	0.221718	0.220739	0.0893943
3558.08	0.162558	0.219742	0.217859	0.0743457
3560.01	0.152868	0.205607	0.209798	0.0656662
3561.94	0.151369	0.197122	0.202759	0.0791758
3563.86	0.146143	0.186817	0.193704	0.108034
3565.79	0.141768	0.162219	0.171463	0.140365
3567.72	0.15112	0.158731	0.159523	0.10774
3569.65	0.151617	0.185699	0.188092	0.075842
3571.58	0.137063	0.200217	0.1983	0.0803424
3573.51	0.136168	0.205162	0.196555	0.080843
3575.44	0.135352	0.198398	0.187559	0.0757412
3577.36	0.137855	0.198467	0.183851	0.0788293
3579.29	0.135137	0.199588	0.183306	0.0793587
3581.22	0.130564	0.196292	0.185363	0.0808233
3583.15	0.126641	0.189635	0.181985	0.0882737
3585.08	0.127709	0.18025	0.173914	0.0863668
3587.01	0.127095	0.149364	0.147327	0.10582
3588.94	0.130258	0.147171	0.154233	0.104678
3590.86	0.11722	0.171761	0.169796	0.0838488
3592.79	0.116076	0.171196	0.1681	0.0818998
3594.72	0.117414	0.156254	0.157667	0.0970085
3596.65	0.121099	0.159738	0.158081	0.0977951
3598.58	0.114388	0.155368	0.154957	0.0982328
3600.51	0.118061	0.149804	0.149573	0.104708
3602.44	0.109171	0.162311	0.158159	0.0860079
3604.36	0.100019	0.170126	0.164421	0.0851727
3606.29	0.0934973	0.160212	0.154919	0.102469
3608.22	0.105471	0.139341	0.134934	0.116207
3610.15	0.116055	0.149532	0.132927	0.0884488
3612.08	0.113234	0.156496	0.130774	0.0781718
3614.01	0.108284	0.136631	0.121892	0.0739563
3615.94	0.101136	0.146157	0.132762	0.0788319
3617.86	0.086309	0.137017	0.124859	0.0849488
3619.79	0.100393	0.124265	0.123119	0.085052
3621.72	0.0902481	0.14184	0.139779	0.0900432
3623.65	0.0815157	0.153369	0.143479	0.10545
3625.58	0.0806675	0.15012	0.138221	0.12053
3627.51	0.0884953	0.141214	0.127352	0.171614
3629.43	0.103937	0.104484	0.103294	0.222762
3631.36	0.0914007	0.134015	0.119997	0.131305
3633.29	0.0784177	0.151372	0.127905	0.0982079
3635.22	0.0833635	0.165006	0.135959	0.0658504
3637.15	0.0790587	0.173851	0.13665	0.0447615
3639.08	0.0776243	0.170437	0.129475	0.0353132
3641	0.0701731	0.167735	0.119948	0.0356767
3642.93	0.0701129	0.167318	0.113785	0.0462971
3644.86	0.0626847	0.170592	0.110525	0.0544264
3646.79	0.0625773	0.147713	0.0902959	0.10675
3648.72	0.0632523	0.0573192	0.0346243	0.268945
3650.65	0.077298	0.080506	0.0643947	0.172548
3652.58	0.0602965	0.146255	0.097391	0.0348655
3654.5	0.0444317	0.165028	0.101201	0.0235969
3656.43	0.0386245	0.156158	0.0907474	0.0598476
3658.36	0.0455968	0.162333	0.0938101	0.0486248
3660.29	0.0402241	0.166252	0.0970051	0.0240022
3662.22	0.0381804	0.168038	0.100286	0.00429577
3664.15	0.0346513	0.168696	0.0977175	0
3666.08	0.0347265	0.166969	0.0897079	0.00386169
3668	0.0351205	0.154303	0.0757183	0.0331143
3669.93	0.0504011	0.100145	0.0489841	0.0681456
3671.86	0.0369089	0.116636	0.0635126	0.0396824
3673.79	0.0225945	0.147043	0.0788559	0.0535358
3675.72	0.0269812	0.125999	0.0709271	0.0957814
3677.65	0.0321792	0.116032	0.0607383	0.0327531
3679.57	0.0206971	0.133365	0.0701559	0.0186796
3681.5	0.0165927	0.154315	0.0853819	0.00473086
3683.43	0.00812933	0.163261	0.0938239	0.0101089
3685.36	0.00742465	0.161785	0.0898387	0.0379625
3687.29	0	0.154634	0.0733503	0.0751322
3689.22	0.0250828	0.113897	0.0305508	0.111378
3691.15	0.0468667	0.114229	0.0531215	0.108651
3693.07	0.0348099	0.139378	0.0877441	0.0599946
3695	0.0149275	0.150368	0.0952692	0.0375341
3696.93	0.0165341	0.155823	0.0993571	0.035106
3698.86	0.0122929	0.160436	0.104397	0.0336027
3700.79	0.0129508	0.157486	0.0982237	0.0399438
3702.72	0.0203169	0.143138	0.0966561	0.0390815
3704.65	0.023769	0.147546	0.105408	0.0391485
3706.57	0.0212447	0.15321	0.102176	0.0428925
3708.5	0.0233156	0.151347	0.0890983	0.0565754
3710.43	0.0472823	0.11252	0.0567521	0.134382
3712.36	0.0764981	0.109735	0.0660803	0.129524
3714.29	0.0449586	0.145517	0.0906547	0.0360782
3716.22	0.028911	0.157799	0.106078	0.012785
3718.15	0.0199075	0.148544	0.105066	0.0170476
3720.07	0.0190226	0.131455	0.0996947	0.0378125
3722	0.0174894	0.11767	0.0897685	0.0720578
3723.93	0.0410006	0.10627	0.0819964	0.0944666
3725.86	0.0509781	0.0989383	0.0833	0.104158
3727.79	0.0465582	0.106406	0.0955192	0.0845485
3729.72	0.0276259	0.115506	0.0971425	0.0772364
3731.65	0.0229965	0.0911364	0.0716688	0.122416
3733.57	0.0266257	0.0394396	0.0418406	0.210051
3735.5	0.0638562	0	0.0343084	0.300975
3737.43	0.0590636	0.0676575	0.0592494	0.16738
3739.36	0.0451723	0.11082	0.0796217	0.0881278
3741.29	0.0370996	0.126434	0.0726782	0.0581866
3743.22	0.0341421	0.132706	0.0735009	0.0779076
3745.14	0.0369318	0.0847185	0.0710549	0.0531402
3747.07	0.039454	0.0862101	0.05868	0.0535942
3749	0.0289959	0.0896206	0.0397009	0.165065
3750.93	0.0299197	0.0568377	0	0.290462
3752.86	0.0199207	0.0898887	0.0588352	0.131819
3754.79	0.0266054	0.125162	0.0858598	0.0558455
3756.72	0.0198524	0.13891	0.0889877	0.0400001
3758.64	0.0213687	0.13778	0.0850147	0.0576896
3760.57	0.024328	0.149601	0.0898799	0.0493276
3762.5	0.0293611	0.161219	0.0952277	0.0295449
3764.43	0.02748	0.156166	0.0891404	0.0361107
3766.36	0.0358153	0.144222	0.0857903	0.0372503
3768.29	0.0342544	0.152882	0.0840896	0.0464661
3770.22	0.041013	0.141829	0.0788045	0.0626989
3772.14	0.037624	0.148138	0.0995284	0.030344
3774.07	0.0339129	0.164721	0.108854	0.00966855
3776	0.0275663	0.169225	0.107826	0.00959822
3777.93	0.0272541	0.159559	0.103361	0.0226784
3779.86	0.0307924	0.14207	0.102307	0.0290465
3781.79	0.0284606	0.152131	0.108513	0.0281704
3783.71	0.0263	0.156305	0.102599	0.0352329
3785.64	0.0343226	0.147979	0.0981583	0.0338701
3787.57	0.0297164	0.151914	0.108169	0.0207832
3789.5	0.0264325	0.156073	0.11505	0.0207398
3791.43	0.0228783	0.157189	0.114757	0.0205523
3793.36	0.0292934	0.158654	0.11085	0.0183486
3795.28	0.0368742	0.154101	0.0990996	0.011282
3797.21	0.0546434	0.131974	0.0867976	0.0371981
3799.14	0.0425694	0.126835	0.0858488	0.0853873
3801.07	0.0465673	0.091786	0.0713114	0.143039
3803	0.0460695	0.0949743	0.0766724	0.0765562
3804.93	0.034852	0.126349	0.0919964	0.0585154
3806.86	0.042907	0.117521	0.0898264	0.0720409
3808.78	0.0469922	0.128235	0.0949228	0.0543813
3810.71	0.0362112	0.146823	0.101579	0.0296
3812.64	0.0339726	0.148065	0.101565	0.0261555
3814.57	0.0297141	0.134331	0.0925082	0.0384167
3816.5	0.0520374	0.106041	0.0707325	0.0612648
3818.43	0.0435457	0.110666	0.0683641	0.0941654
3820.36	0.0385825	0.0918379	0.0713636	0.160518
3822.28	0.052475	0.0853402	0.0750485	0.125762
3824.21	0.0357835	0.11873	0.0835703	0.078881
3826.14	0.0198176	0.130757	0.0847254	0.0562927
3828.07	0.0303241	0.127815	0.0934139	0.0422261
3830	0.0328374	0.132736	0.0992052	0.0432157
3831.93	0.045977	0.126116	0.086861	0.0380884
3833.85	0.0376051	0.122668	0.0784862	0.0691504
3835.78	0.0274507	0.103791	0.0647762	0.110053
3837.71	0.015789	0.0503381	0.0450587	0.109849
3839.64	0.0441881	0.0292996	0.0518826	0.127605
3841.57	0.0478834	0.0860054	0.0793439	0.107099
3843.5	0.0477921	0.104009	0.0851761	0.0871174
3845.43	0.0378516	0.116168	0.0941763	0.0464739
3847.35	0.0251471	0.129791	0.101928	0.0209461
3849.28	0.0239978	0.117598	0.0946758	0.0169817
3851.21	0.0189644	0.0880075	0.074019	0.0508409
3853.14	0.0194293	0.0123987	0.0114109	0.16554
3855.07	0.0605505	0.0509434	0.0651454	0.103397
3857	0.049745	0.0988079	0.087456	0.0561245
3858.93	0.0422014	0.127572	0.0997131	0.0420319
3860.85	0.0309618	0.127197	0.0965596	0.0485819
3862.78	0.0433017	0.103848	0.080815	0.0632108
3864.71	0.0463997	0.081498	0.0713975	0.0728313
3866.64	0.0404613	0.0974195	0.0824956	0.0559717
3868.57	0.0330093	0.11256	0.0797061	0.0693065
3870.5	0.0684341	0.0941428	0.0647571	0.0659131
3872.43	0.0558482	0.10941	0.0831324	0.0469253
3874.35	0.0513538	0.105466	0.0940847	0.0665845
3876.28	0.0415057	0.116034	0.101362	0.0308098
3878.21	0.0346821	0.128077	0.100526	0.0170132
3880.14	0.0347142	0.113011	0.0902859	0.0310379
3882.07	0.0421144	0.103319	0.0872104	0.0255055
3884	0.039208	0.109643	0.0883566	0.0259245
3885.93	0.0561319	0.10093	0.0915818	0.0602578
3887.85	0.0503716	0.115568	0.0966373	0.0497659
3889.78	0.044174	0.122504	0.0970335	0.0394697
3891.71	0.054689	0.0961855	0.0857565	0.04651
3893.64	0.0673302	0.0989192	0.0964564	0.0450258
3895.57	0.0538849	0.116292	0.101757	0.0414057
3897.5	0.0455662	0.117554	0.0922125	0.0540174
3899.42	0.0383067	0.0964246	0.0815904	0.0732378
3901.35	0.0357418	0.0926313	0.0840117	0.0860513
3903.28	0.0356412	0.0850105	0.0679192	0.126557
3905.21	0.0609599	0.08423	0.0735719	0.106858
3907.14	0.0559736	0.112838	0.100141	0.057102
3909.07	0.0458294	0.127424	0.112259	0.0486161
3911	0.039328	0.129666	0.111416	0.0531427
3912.92	0.0441997	0.128597	0.109267	0.0536409
3914.85	0.0455772	0.127725	0.102888	0.0460647
3916.78	0.055749	0.112099	0.0910306	0.0435284
3918.71	0.0631047	0.107767	0.0936272	0.0554392
3920.64	0.0614389	0.119708	0.0987249	0.0633083
3922.57	0.0562815	0.116737	0.0931795	0.0530892
3924.5	0.0576441	0.0978574	0.087859	0.0524687
3926.42	0.0550026	0.106314	0.0980606	0.0504582
3928.35	0.05228	0.118331	0.100712	0.0549657
3930.28	0.0571065	0.112922	0.0922409	0.0666244
3932.21	0.0683561	0.106924	0.0966123	0.0807563
3934.14	0.0660099	0.104901	0.104412	0.0761035
3936.06	0.0616395	0.11347	0.108791	0.0619554
3937.99	0.057723	0.113118	0.103529	0.0532583
3939.92	0.0563472	0.111347	0.100384	0.0656395
3941.85	0.0540314	0.107448	0.0959817	0.0713751
3943.78	0.0584286	0.106647	0.0939623	0.0617572
3945.71	0.052169	0.113177	0.0968242	0.0515296
3947.64	0.0542515	0.109595	0.0955071	0.0532182
3949.56	0.0603862	0.102005	0.0965527	0.0744088
3951.49	0.0628919	0.109206	0.10025	0.0873176
3953.42	0.0605161	0.114518	0.0996214	0.0779681
3955.35	0.0620249	0.1135	0.10146	0.060472
3957.28	0.0654221	0.110516	0.0979417	0.0515355
3959.21	0.0649882	0.107483	0.0968932	0.0452925
3961.14	0.0679016	0.103326	0.0984811	0.0484445
3963.06	0.0758897	0.101704	0.102314	0.0596898
3964.99	0.0754956	0.109058	0.10427	0.0583715
3966.92	0.0750516	0.11357	0.100788	0.0536168
3968.85	0.072678	0.105556	0.0980531	0.0515462
3970.78	0.0737477	0.103331	0.0986783	0.0636283
3972.71	0.0726586	0.106395	0.0956584	0.0727163
3974.64	0.0732578	0.104659	0.0966263	0.0713566
3976.56	0.0742847	0.100468	0.100272	0.0567425
3978.49	0.0770412	0.102776	0.103468	0.0507122
3980.42	0.0750293	0.103919	0.101286	0.0512928
3982.35	0.0778316	0.105642	0.0982948	0.0624785
3984.28	0.0772813	0.104444	0.0956994	0.0775725
3986.21	0.0781375	0.101709	0.0985319	0.0827752
3988.14	0.074653	0.101006	0.10048	0.0720671
3990.06	0.0727476	0.0996752	0.0965083	0.0607378
3991.99	0.0699043	0.0987295	0.0947024	0.0566662
3993.92	0.0747313	0.100133	0.096655	0.0683871
3995.85	0.0811164	0.0998995	0.0984458	0.0790236
3997.78	0.0851579	0.0976951	0.102987	0.0800621
3999.71	0.0824124	0.0981226	0.0993685	0.0761746
