# Supplementary material for: 1.63-billion-year-old multicellular eukaryotes from the Chuanlinggou Formation in North China
Source: Sci Adv. 2024 Jan 24;10(4):eadk3208. doi: 10.1126/sciadv.adk3208 (PMC10807817; doi:10.1126/sciadv.adk3208)
Supplement: Supplementary file 3 — Data S1 to S3 [file sciadv.adk3208_data_s1_to_s3.zip › adk3208_data_s3.xlsx]

## Sheet: Sheet 1
Taxon	Reference	Image measured	Cell no.	Cell width (μm)	Cell length (μm)	Cell width/length ratio	Width/widthmin	Length/lengthmin
Eosolena loculosa	(9)	fig. 2B	filament 1, cell 1	517.54	387.21	1.33659	1	1.04912
			filament 1, cell 2	535.12	369.08	1.44988	1.03397	1
			filament 1, cell 3	535.24	397.3	1.34719	1.0342	1.07646
		fig. 2C	filament 1, cell 1	1101.96	635.05	1.73523	1.19911	1.11923
			filament 1, cell 2	1001.48	621.98	1.61015	1.08977	1.09619
			filament 1, cell 3	988.92	677.08	1.46057	1.07611	1.1933
			filament 1, cell 4	972.83	615.57	1.58037	1.0586	1.0849
			filament 1, cell 5	1006.41	662.06	1.52012	1.09514	1.16683
			filament 1, cell 6	1022.13	696.87	1.46674	1.11224	1.22818
			filament 1, cell 7	972.83	716.24	1.35825	1.0586	1.26232
			filament 1, cell 8	918.98	567.4	1.61963	1	1
		fig. 2D	filament 1, cell 1	1073.4	574.28	1.86912	1.37939	1.44622
			filament 1, cell 2	902.35	546.28	1.65181	1.15958	1.37571
			filament 1, cell 3	778.17	397.09	1.95968	1	1
		fig. 2F	filament 1, cell 1	337.84	229.2	1.474	1	1.7237
			filament 1, cell 2	473.38	213.12	2.22119	1.4012	1.60277
			filament 1, cell 3	501.58	145.9	3.43783	1.48467	1.09724
			filament 1, cell 4	543.36	141.75	3.83323	1.60834	1.06603
			filament 1, cell 5	498.18	132.97	3.74656	1.4746	1
Eosolena minuta	(12)	fig. 6.3	filament 1, cell 1	133.59	27.24	4.90419	1.08205	1
			filament 1, cell 2	126.23	32.18	3.92262	1.02244	1.18135
			filament 1, cell 3	123.46	31.41	3.9306	1	1.15308
		fig. 6.4	filament 1, cell 1	152	58.67	2.59076	1.48525	2.0586
			filament 1, cell 2	152.49	57.16	2.66777	1.49003	2.00561
			filament 1, cell 3	145.12	38.23	3.79597	1.41802	1.3414
			filament 1, cell 4	146.1	38.25	3.81961	1.42759	1.34211
			filament 1, cell 5	143.14	58.85	2.43229	1.39867	2.06491
			filament 1, cell 6	140.2	39.23	3.5738	1.36994	1.37649
			filament 1, cell 7	129.06	38.55	3.34786	1.26109	1.35263
			filament 1, cell 8	119.64	28.5	4.19789	1.16904	1
			filament 1, cell 9	102.34	37.3	2.7437	1	1.30877
		fig. 6.5	filament 1, cell 1	124.37	27.12	4.58591	1	1.0093
			filament 1, cell 2	128.4	26.87	4.77856	1.0324	1
			filament 1, cell 3	127.86	27.77	4.60425	1.02806	1.03349
Rafatazmia chitrakootensis	(14)	SB0848Tube002	cell 3	127.273	69.4639	1.83221	1.05601	1
			cell 4	122.401	73.8741	1.65689	1.01559	1.06349
			cell 5	120.522	83.3193	1.44651	1	1.19946
		SB0849Tube003	cell 1	160.559	87.0588	1.84426	1.07885	1.21311
			cell 2	154.482	72.3529	2.13512	1.03802	1.0082
			cell 3	155.653	81.1765	1.91746	1.04589	1.13115
			cell 4	148.824	74.2	2.00571	1	1.03393
			cell 5	157.088	80	1.9636	1.05553	1.11475
			cell 6	151.571	71.7647	2.11205	1.01846	1
		SB0850TubeA003	cell 1	135.519	93.9891	1.44186	1	1
			cell 2	136.612	103.825	1.31579	1.00806	1.10465
			cell 3	141.546	126.776	1.11651	1.04448	1.34884
		SB0902Tube003	cell 1	138.877	95.2381	1.45821	1	1.15152
			cell 2	145.584	82.7068	1.76024	1.04829	1
			cell 3	148.401	119.298	1.24395	1.06858	1.44242
			cell 4	144.431	91.7293	1.57454	1.03999	1.10909
		SB0905Tube002	cell 1	150.623	114.054	1.32063	1.02561	1.57947
			cell 3	154.457	87.9121	1.75694	1.05171	1.21745
			cell 4	150.726	78.3394	1.92402	1.02631	1.08488
			cell 5	149.072	80.9158	1.84231	1.01505	1.12056
			cell 6	146.862	72.21	2.03382	1	1
		SB0907Tube002	cell 1	154.716	107.092	1.4447	1.06889	1.11029
			cell 2	146.213	112.057	1.30481	1.01014	1.16176
			cell 3	144.745	96.4539	1.50066	1	1
		SB0910Tube002	cell 1	110.783	76.6398	1.4455	1.01899	1.01676
			cell 2	111.425	75.3763	1.47824	1.0249	1
			cell 4	111.376	122.209	0.911356	1.02445	1.62132
			cell 5	108.718	113.924	0.954303	1	1.5114
			cell 6	111.521	131.876	0.845654	1.02578	1.74956
		SB0942Tube002	cell 1	114.792	89.5349	1.28209	1.19628	1.72009
			cell 2	111.577	52.0523	2.14355	1.16278	1
			cell 5	96.8767	62.2023	1.55745	1.00959	1.195
			cell 9	101.988	55.943	1.82308	1.06286	1.07475
			cell 10	95.957	63.5616	1.50967	1	1.22111
		SB0943Tube002	cell 2	100.66	61.5745	1.63476	1.08034	1
			cell 3	105.987	70.0796	1.51239	1.13752	1.13813
			cell 4	98.7804	115.472	0.855448	1.06017	1.87532
			cell 5	102.754	127.418	0.806437	1.10282	2.06932
			cell 6	101.154	64.5051	1.56815	1.08564	1.04759
			cell 7	104.371	66.8942	1.56024	1.12017	1.08639
			cell 8	98.7486	74.8578	1.31915	1.05983	1.21573
			cell 9	93.1741	68.4869	1.36047	1	1.11226
		SB0944Tube003	cell 2	106.851	79.3451	1.34667	1.01815	1.16399
			cell 3	105.926	96.2456	1.10058	1.00932	1.41192
			cell 4	104.974	81.1083	1.29424	1.00025	1.18986
			cell 5	104.947	89.0428	1.17861	1	1.30626
			cell 6	105.044	68.1662	1.541	1.00092	1
			cell 7	106.234	68.9685	1.54033	1.01226	1.01177
		SB0953TubeA006	cell 1	73.6443	73.5945	1.00068
			cell 2	74.7948	76.2376	0.981075
		SB0956TubeA07	cell 1	89.82	74.7067	1.2023	1.08226	1.37497
			cell 2	86	56.5667	1.52033	1.03623	1.0411
			cell 3	82.9933	54.3333	1.52748	1	1
		SB0957TubeA07	cell 1	94.8534	129.2	0.734157	1.12633	4.23974
		SB0959TubeA07	cell 1	85.1504	55.3365	1.53878	1.01112	1.81588
			cell 2	87.9699	30.4737	2.88675	1.0446	1
			cell 3	85.7143	38.9154	2.20258	1.01781	1.27702
			cell 4	86.2782	71.0526	1.21429	1.02451	2.33161
			cell 5	84.2143	53.0808	1.58653	1	1.74186
			cell 6	85.2632	44.9775	1.89569	1.01245	1.47594
			cell 7	86.453	45.2425	1.91088	1.02658	1.48464
			cell 8	85.7538	63.4117	1.35233	1.01828	2.08087
		SB0960TubeA08	cell 1	107.286	59.7545	1.79545
		SB0971Tube002	cell 1	96.3998	54.1322	1.78082
			cell 2	96.3998	46.7243	2.06316
		SB0973Tube002	cell 1	66.0246	100.357	0.657895
			cell 2	66.4461	111.151	0.597802
		SB1009Tube06	cell 1	107.44	74.4686	1.44275	1.20575	1.23221
			cell 2	105.133	60.4348	1.73961	1.17986	1
			cell 3	97.8502	67.7415	1.44446	1.09813	1.1209
			cell 4	89.1063	73.4662	1.21289	1	1.21563
			cell 5	95.6643	80.7246	1.18507	1.0736	1.33573
			cell 6	92.3792	93.5628	0.98735	1.03673	1.54816
		SB1025Tube07	cell 1	91.2416	65.5945	1.39099
			cell 2	91.5134	67.0472	1.36491
		SB1026Tube02	cell 1	98.1502	110.353	0.889421
			cell 2	99.9625	59.2662	1.68667
		SB1104Tube001	cell 1	132.825	88.3318	1.5037
			cell 2	139.583	79.0616	1.76549
		SB1105Tube002	cell 1	126.661	126.564	1.00076	1	2.46936
			cell 2	145.253	145.939	0.995297	1.14679	2.84738
			cell 3	136.665	51.2538	2.66644	1.07899	1
			cell 4	131.887	67.0128	1.96809	1.04126	1.30747
			cell 5	130.33	140.167	0.929818	1.02897	2.73476
			cell 6	131.879	141.012	0.93523	1.04119	2.75124
			cell 7	133.401	136.155	0.979773	1.05321	2.65648
		SB1107Tube05	cell 1	117.41	55.588	2.11214	1.01393	1.53392
			cell 2	119.849	40.1474	2.98521	1.03499	1.10785
			cell 3	120.22	105.026	1.14466	1.0382	2.89816
			cell 4	121.892	36.2391	3.36355	1.05264	1
			cell 5	115.797	52.7235	2.1963	1	1.45488
			cell 6	116.875	59.5755	1.9618	1.00931	1.64396
		SB1133Tube02	cell 1	118.158	119.015	0.992797
		SB1135Tube02	cell 1	58.4903	55.2682	1.0583	1	1
			cell 2	60.0804	80.5522	0.745857	1.02719	1.45748
			cell 3	64.2425	87.7896	0.731778	1.09834	1.58843
		SB1136Tube02	cell 1	174.555	106.893	1.63298
			cell 2	162.876	141.627	1.15004
		SB1153Tube03	cell 1	123.03	125.098	0.983471	1.07855	1.366
			cell 2	119.086	91.5796	1.30036	1.04398	1
			cell 3	114.069	94.5712	1.20618	1	1.03267
		SB1159Tube03	cell 1	171.909	159.914	1.07501	1.0779	1.13638
			cell 2	164.914	165.561	0.996095	1.03404	1.17651
			cell 3	159.485	140.722	1.13333	1	1
		SB1166TubeA04	cell 1	112.128	115.532	0.970534
			cell 2	99.9149	119.213	0.838122
		SB1167Tube08	cell 1	105.092	126.189	0.832814
		SB1168Tube10	cell 1	127.742	76.2214	1.67593	1.00758	1.09816
			cell 2	129.402	76.0242	1.70212	1.02067	1.09532
			cell 3	126.781	74.8155	1.69458	1	1.0779
			cell 4	138.111	69.4084	1.98983	1.08936	1
		SB1172Tube08	cell 1	125.87	80.525	1.56311
			cell 2	132.753	98.2681	1.35092
		SB1174Tube03	cell 1	155.234	145.083	1.06996
			cell 2	140.431	83.6957	1.67788
Segmentothallus asperus	(78)	pl. XXXVI, fig. 5	filament 1, cell 1	387.84	232.95	1.66491
		pl. XXXVI, fig. 6	filament 1, cell 1	580.39	203.17	2.85667	1.09285	1.1578
			filament 1, cell 2	551.16	350.4	1.57295	1.03781	1.99681
			filament 1, cell 3	544.41	203.17	2.67958	1.0251	1.1578
			filament 1, cell 4	547.58	189.14	2.8951	1.03107	1.07784
			filament 1, cell 5	531.08	175.48	3.02644	1	1
			filament 1, cell 6	544.94	178.25	3.05717	1.0261	1.01579
			filament 1, cell 7	542.48	206.15	2.63148	1.02147	1.17478
			filament 1, cell 8	531.77	198.1	2.68435	1.0013	1.1289
		pl. XXXVI, fig. 8	filament 1, cell 1	205.88	153.98	1.33706	1	1
			filament 1, cell 2	225.92	171.38	1.31824	1.09734	1.113
			filament 1, cell 3	232.09	168.76	1.37527	1.12731	1.09599
			filament 1, cell 4	273.69	238.45	1.14779	1.32937	1.54858
		pl. XXXVI, fig. 9	filament 1, cell 1	304.95	89.05	3.42448	1	1
			filament 1, cell 2	311.19	106.77	2.91458	1.02046	1.19899
			filament 1, cell 3	313.65	103.3	3.0363	1.02853	1.16002
			filament 1, cell 4	341.63	148.89	2.29451	1.12028	1.67198
			filament 1, cell 5	348.31	193.19	1.80294	1.14219	2.16946
		pl. XXXVI, fig. 10	filament 1, cell 1	531.36	188.87	2.81336	1	1.08878
			filament 1, cell 2	552.14	262.54	2.10307	1.03911	1.51346
			filament 1, cell 3	539.62	173.47	3.11074	1.01555	1
			filament 1, cell 4	576.9	193.68	2.97862	1.0857	1.1165
		pl. XXXVI, fig. 11	filament 1, cell 1	276.13	325.04	0.849526	1.13882	2.77338
			filament 1, cell 2	242.47	294.44	0.823495	1	2.51229
			filament 1, cell 3	261.24	243.49	1.0729	1.07741	2.07756
			filament 1, cell 4	255.13	142.81	1.7865	1.05221	1.21852
			filament 1, cell 5	254.64	128.12	1.98751	1.05019	1.09317
			filament 1, cell 6	254.03	117.2	2.16749	1.04768	1
Devonian filamentous algae	(25)	plate I, fig. 1	cell 1	54.12	52.12	1.03837	1.02461	1.23273
			cell 2	52.82	49.99	1.05661	1	1.18236
			cell 3	56.13	42.28	1.32758	1.06267	1
		plate I, fig. 2	cell 1	49.92	54.95	0.908462	1	1.02005
			cell 2	54.23	56.01	0.96822	1.08634	1.03973
			cell 3	57.08	55.32	1.03181	1.14343	1.02692
			cell 4	53.51	53.87	0.993317	1.07192	1
		plate I, fig. 3	cell 1	58.81	46.84	1.25555
			cell 2	58.46	45.79	1.2767
		plate I, fig. 5	cell 1	56.48	33.11	1.70583	1	1.14567
			cell 2	61.32	39.44	1.55477	1.08569	1.36471
			cell 3	62.78	28.9	2.17232	1.11154	1
			cell 4	58.9	41.95	1.40405	1.04285	1.45156
		plate I, fig. 6	cell 1	61.07	46.83	1.30408
			cell 2	65.13	54.25	1.20055
		plate I, fig. 7	cell 1	51	103.88	0.490951
			cell 2	59.53	51.09	1.1652
		plate I, fig. 8	cell 1	39.78	32.51	1.22362
		plate I, fig. 9	cell 1	37.13	29.59	1.25482	1	1.02458
			cell 2	40.17	31.71	1.26679	1.08187	1.09799
			cell 3	40.85	28.88	1.41447	1.10019	1
			cell 4	42.48	29.23	1.4533	1.14409	1.01212
		plate II, fig. 2	cell 1	56.55	56.45	1.00177
		plate II, fig. 6	cell 1	34.69	45.21	0.767308	1	1.71445
			cell 2	39.09	44.94	0.869826	1.12684	1.70421
			cell 3	40.92	26.37	1.55176	1.17959	1
			cell 4	40.72	26.65	1.52795	1.17383	1.01062
		plate III, fig. 2	cell 1	66.83	58.65	1.13947
			cell 2	65.17	62.14	1.04876
